# Supplementary material for: Integrative Metabolomic and Transcriptomic Analyses Reveal Metabolic Changes and Its Molecular Basis in Rice Mutants of the Strigolactone Pathway
Source: Metabolites. 2020 Oct 26;10(11):425. doi: 10.3390/metabo10110425 (PMC7693813; doi:10.3390/metabo10110425)
Supplement: Supplementary file 1 [file metabolites-10-00425-s001.zip]

Archive with 4 entries (2 files):
- metabolites-944774-supplementary/
- metabolites-944774-supplementary/metabolites-944774-supplementary-proof done/
- metabolites-944774-supplementary/metabolites-944774-supplementary-proof done/Additional File 1_metabolites 20201021.pdf
- metabolites-944774-supplementary/metabolites-944774-supplementary-proof done/Additional File 2_metabolites 20201025.xlsx
