# Supplementary material for: Integrative Metabolomic and Transcriptomic Analyses Reveal Metabolic Changes and Its Molecular Basis in Rice Mutants of the Strigolactone Pathway
Source: Metabolites. 2020 Oct 26;10(11):425. doi: 10.3390/metabo10110425 (PMC7693813; doi:10.3390/metabo10110425)
Supplement: Supplementary file 1 [file metabolites-10-00425-s001.zip › metabolites-944774-supplementary/metabolites-944774-supplementary-proof done/Additional File 2_metabolites 20201025.xlsx]

## Sheet: table S1
Table S1. List of the metabolites detected in this study.
ID	Name	Class	Subclass	m/z(Q1)	m/z(Q3)	Ret. Time
qc0010	Betaine	Alkaloid	Alks	118.2	59	0.99
qc0047	Acetylcholine	Alkaloid	Alks	146	86	0.89
qc0074	Carnitine	Alkaloid	Alks	162.1	74.1	1.077
qc0125	Lycoperodine	Alkaloid	Alks	217.2	144	2.669
qc0142	Cinnamoyl choline	Alkaloid	Alks	234	175	2.553
qc0283	Strychnine N-Oxide	Alkaloid	Alks	351.4	334.2	8.616
qc0079	coniferyl alcohol	Flavonoid	Flas	167.05	149.05	3.822
qc0107	Scopoletin	Flavonoid	Flas	193.05	178.1	2.763
qc0160	daidzein	Flavonoid	Flas	255.05	199.05	5.195
qc0171	formononetin	Flavonoid	Flas	269.1	254.05	6.591
qc0172	Apigenin	Flavonoid	Flas	271.05	153	6.025
qc0173	genistin	Flavonoid	Flas	271.05	153	4.235
qc0174	genistein	Flavonoid	Flas	271.05	215.05	6.1
qc0175	6-Hydroxydaidzein	Flavonoid	Flas	271.05	215.05	4.708
qc0176	Pelargonidin	Flavonoid	Flas	271.05	215.05	4
qc0177	2'-Hydroxydaidzein	Flavonoid	Flas	271.05	229.05	4.71
qc0179	Naringenin	Flavonoid	Flas	273.1	153	5.888
qc0201	Luteolin	Flavonoid	Flas	287.05	153	5.435
qc0202	cyanidin	Flavonoid	Flas	287.05	241.05	5.286
qc0204	2'-Hydroxygenistein	Flavonoid	Flas	287.05	245.05	5.206
qc0205	Sakuranetin	Flavonoid	Flas	287.1	167.1	7.278
qc0208	Eriodictyol	Flavonoid	Flas	289.05	163.05	5.248
qc0210	Catechin	Flavonoid	Flas	291.1	139	2.845
qc0211	Epicatechin	Flavonoid	Flas	291.1	139.05	3.319
qc0221	Chrysoeriol	Flavonoid	Flas	301.1	286	6.149
qc0225	Quercetin	Flavonoid	Flas	303.05	153	4.405
qc0226	delphinidin	Flavonoid	Flas	303.05	257.05	7.328
qc0227	Tricetin	Flavonoid	Flas	303.1	153.1	4.494
qc0257	Tricin	Flavonoid	Flas	331.1	315	4.009
qc0271	Esculin Hydrate	Flavonoid	Flas	341.1	341.1	7.269
qc0272	6-Prenylnaringenin	Flavonoid	Flas	341.2	137.1	3.655
qc0290	Biflorin	Flavonoid	Flas	355.2	163	10.2
qc0303	Tangeretin	Flavonoid	Flas	373.15	343.3	7.812
qc0324	Apigenin C-pentoside	Flavonoid	Flas	403.1	367.1	4.512
qc0328	Tricin derivative	Flavonoid	Flas	405.1	331.1	4.008
qc0329	Tricin derivative	Flavonoid	Flas	405.1	331.1	5.609
qc0338	daidzein 7-glucoside	Flavonoid	Flas	417.1	255.1	3.661
qc0339	Toringin	Flavonoid	Flas	417.1	255.1	5.159
qc0340	Apigenin 4-O-rhamnoside	Flavonoid	Flas	417.1	271.05	5.347
qc0341	O-methylapigenin C-pentoside	Flavonoid	Flas	417.2	297.1	4.351
qc0345	Cyanidin 3-O-arabinopyranoside	Flavonoid	Flas	419.1	287	2.938
qc0346	O-methylnaringenin C-pentoside	Flavonoid	Flas	419.1	383.1	4.147
qc0353	4'-O-Methylpuerarin	Flavonoid	Flas	431.1	359.1	5.054
qc0356	Pelargonidin 3-O-beta-D-glucoside	Flavonoid	Flas	433.1	271.05	2.8
qc0357	Pelargonidin O-hexoside	Flavonoid	Flas	433.1	271.1	4.001
qc0358	Apigenin 5-O-glucoside	Flavonoid	Flas	433.1	271.1	4.184
qc0359	Apigenin 7-O-glucoside	Flavonoid	Flas	433.1	271.1	4.47
qc0360	Resokaempferol 7-O-hexoside	Flavonoid	Flas	433.1	271.1	4.968
qc0361	Isovitexin	Flavonoid	Flas	433.1	283.05	4.005
qc0362	Vitexin	Flavonoid	Flas	433.1	283.05	3.941
qc0363	Apigenin 6-C-glucoside	Flavonoid	Flas	433.1	367.2	3.994
qc0365	Naringenin 7-O-glucoside	Flavonoid	Flas	435.1	273.1	4.412
qc0366	Naringenin C-hexoside	Flavonoid	Flas	435.1	285.1	3.995
qc0367	Avicularin	Flavonoid	Flas	435.1	303.05	4.373
qc0368	Prunin	Flavonoid	Flas	435.15	273.1	4.41
qc0369	Isohemiphloin	Flavonoid	Flas	435.15	285.05	3.83
qc0848	Catechin gallate	Flavonoid	Flas	441	169	4.153
qc0849	Epicatechin gallate	Flavonoid	Flas	441	169	4.065
qc0375	O-methylapigenin C-hexoside	Flavonoid	Flas	447.1	297.1	4.097
qc0376	Glycitein-7-O-glucoside	Flavonoid	Flas	447.15	285.05	3.781
qc0377	glycitin	Flavonoid	Flas	447.15	285.1	3.767
qc0378	sissotrin	Flavonoid	Flas	447.15	285.1	5.587
qc0379	Diosmetinidin O-hexoside	Flavonoid	Flas	447.2	285	4.108
qc0381	Cyanidin 3-O-glucoside	Flavonoid	Flas	449.1	287	2.5
qc0382	Astragalin	Flavonoid	Flas	449.1	287.05	4.418
qc0383	Kaempferol 3-O-glucoside	Flavonoid	Flas	449.1	287.1	4.488
qc0384	Luteolin 6-C-glucoside	Flavonoid	Flas	449.1	299.2	3.447
qc0385	Luteolin C-hexoside derivative	Flavonoid	Flas	449.1	299.2	3.606
qc0386	Luteolin 7-O-glucoside	Flavonoid	Flas	449.2	287.2	4.076
qc0387	Eriodictyol 7-O-glucoside	Flavonoid	Flas	451.1	289.05	3.966
qc0388	Eriodictyol C-hexoside	Flavonoid	Flas	451.1	331.1	3.604
qc0850	Gallocatechin gallate	Flavonoid	Flas	457	169	3.63
qc0851	Epigallocatechin gallate	Flavonoid	Flas	457	169	3.448
qc0397	Apigenin 7-O-methylglucuronide	Flavonoid	Flas	461.1	271.05	5.251
qc0399	Peonidin 3-O-glucoside	Flavonoid	Flas	463.1	301	2.895
qc0400	Chrysoeriol 5-O-hexoside	Flavonoid	Flas	463.1	301.1	4.308
qc0401	methylLuteolin C-hexoside	Flavonoid	Flas	463.1	313.1	3.7
qc0402	Chrysoeriol C-hexoside	Flavonoid	Flas	463.1	313.1	4.109
qc0403	Chrysoeriol 7-O-hexoside	Flavonoid	Flas	463.2	301.1	4.561
qc0404	Tricetin O-hexoside	Flavonoid	Flas	465	303	4.503
qc0405	Quercetin 5-O-hexoside	Flavonoid	Flas	465.1	303	4.298
qc0406	Hyperin	Flavonoid	Flas	465.1	303.05	4.083
qc0407	Delphinidin 3-O-glucoside	Flavonoid	Flas	465.1	303.05	2.313
qc0408	Delphinidin O-hexoside derivative	Flavonoid	Flas	465.1	303.1	3.703
qc0409	Hesperetin 5-O-glucoside	Flavonoid	Flas	465.15	303.1	5.011
qc0410	Delphinidin 3-O-glucoside	Flavonoid	Flas	465.2	303.1	2.395
qc0420	C-hexosyl-methylchrysoeriol	Flavonoid	Flas	477.1	297.2	4.215
qc0421	O-methylChrysoeriol O-hexoside	Flavonoid	Flas	477.2	315	5.624
qc0424	methylQuercetin O-hexoside	Flavonoid	Flas	479	317.1	4.141
qc0425	Selgin C-hexoside derivative	Flavonoid	Flas	479	329.1	4.215
qc0426	Selgin O-hexoside	Flavonoid	Flas	479.1	317.1	3.827
qc0427	Selgin C-hexoside	Flavonoid	Flas	479.1	329.1	3.256
qc0439	Tricin 5-O-hexoside	Flavonoid	Flas	493.1	315.1	4.006
qc0440	Tricin 7-O-hexoside	Flavonoid	Flas	493.1	315.1	4.322
qc0441	malvidin 3-O-galactoside	Flavonoid	Flas	493.15	331.1	2.807
qc0442	malvidin 3-O-glucoside	Flavonoid	Flas	493.15	331.1	2.85
qc0448	Tricin 4'-O-(syringyl alcohol)ether	Flavonoid	Flas	497.1	331	4.539
qc0449	Tricin 4'-O-(threo-β-4-hydroxyphenylglyceryl) ether	Flavonoid	Flas	497.1	331	6.249
qc0450	Tricin 4'-O-(syringyl alcohol)ether	Flavonoid	Flas	497.3	331	5.771
qc0455	Chrysin O-malonylhexoside	Flavonoid	Flas	503	255	5.54
qc0458	3'.4'.5'-Tricetin O-hexoside	Flavonoid	Flas	507.3	345.1	5.128
qc0461	Limocitrin O-hexoside	Flavonoid	Flas	509.3	347.1	4.47
qc0462	Tricin 4'-O-(syringyl alcohol)ether	Flavonoid	Flas	511.2	331.1	6.89
qc0464	2''.6''-O-Diacetyloninin	Flavonoid	Flas	515.1	177.1	6.044
qc0470	Apigenin O-malonylhexoside	Flavonoid	Flas	519	271	4.75
qc0473	Naringenin O-malonylhexoside	Flavonoid	Flas	521	273	4.682
qc0479	Chrysoeriol C-hexoside derivative	Flavonoid	Flas	525	463	3.493
qc0480	Tricin 4'-O-(β-guaiacylglyceryl) ether	Flavonoid	Flas	527.1	331	6.31
qc0483	Luteolin O-malonylhexoside	Flavonoid	Flas	535	287	4.492
qc0484	di-C.C-pentosyl-apigenin	Flavonoid	Flas	535.15	481.1	3.869
qc0485	Tricin O-glucoside derivative	Flavonoid	Flas	535.3	331.1	4.877
qc0486	Eriodictyol O-malonylhexoside	Flavonoid	Flas	537	289	4.663
qc0489	Chrysoeriol O-malonylhexoside	Flavonoid	Flas	549.1	301.1	4.838
qc0490	Quercetin O-malonylhexoside	Flavonoid	Flas	551	303	4.821
qc0491	Tricetin O-malonylhexoside	Flavonoid	Flas	551	303	6.288
qc0492	di-C.C-pentosyl-luteolin	Flavonoid	Flas	551.15	497.1	3.636
qc0496	Epicatechin O-hexoside derivative	Flavonoid	Flas	557.2	177.1	6.81
qc0497	Tricin 4'-O-(β-guaiacylglyceryl) ether derivative	Flavonoid	Flas	557.2	331	4.554
qc0498	Tricin 4'-O-(β-guaiacylglyceryl) ether derivative	Flavonoid	Flas	557.2	331.1	5.242
qc0501	Selgin O-malonylhexoside	Flavonoid	Flas	565	317	5.39
qc0502	C-pentosyl-apigenin O-hexoside	Flavonoid	Flas	565.1	367.1	4.258
qc0503	C-hexosyl-C-pentosyl-apigenin	Flavonoid	Flas	565.2	499.2	3.536
qc0504	Tricin O-hexoside derivative	Flavonoid	Flas	565.3	331	7.055
qc0505	Tricin derivative	Flavonoid	Flas	569.2	331	6.69
qc0506	procyanidin A2	Flavonoid	Flas	577.15	425.1	4.137
qc0507	Di-Catechin	Flavonoid	Flas	579	409	3.93
qc0508	Rhoifolin	Flavonoid	Flas	579.15	271.05	4.376
qc0509	Tricin O-malonylhexoside	Flavonoid	Flas	579.15	331.1	4.621
qc0510	procyanidin B2	Flavonoid	Flas	579.15	409.1	3.066
qc0511	procyanidin B3	Flavonoid	Flas	579.15	427.1	2.718
qc0512	Isorhoifolin	Flavonoid	Flas	579.15	433.1	4.292
qc0513	Kaempferitrin	Flavonoid	Flas	579.15	433.1	4.118
qc0514	Apigenin 7-O-rutinoside	Flavonoid	Flas	579.2	271.2	4.376
qc0515	C-pentosyl-luteolin O-hexoside	Flavonoid	Flas	581.1	431.1	2.995
qc0516	Naringin	Flavonoid	Flas	581.2	273.1	4.324
qc0517	C-hexosyl-luteolin O-pentoside	Flavonoid	Flas	581.2	431.1	3.294
qc0521	3'.4'.5'-Tricetin O-malonylhexoside	Flavonoid	Flas	593.1	345.1	5.58
qc0522	Diosmetinidin O-rutinoside	Flavonoid	Flas	593.2	285.1	2.71
qc0523	cyanidin 3-O-rutinoside	Flavonoid	Flas	595.15	287.05	2.636
qc0524	C-pentosyl-chrysoeriol O-hexoside	Flavonoid	Flas	595.15	397.1	3.752
qc0525	di-C.C-hexosyl-apigenin	Flavonoid	Flas	595.15	409.2	3.777
qc0526	Pelargonin	Flavonoid	Flas	595.15	433.1	2.261
qc0527	Nicotiflorin	Flavonoid	Flas	595.15	449.1	4.248
qc0528	Pelargonin O-hexosyl-O-hexoside	Flavonoid	Flas	595.2	271.1	3.092
qc0529	C-hexosyl-apigenin O-hexoside	Flavonoid	Flas	595.2	283.3	3.752
qc0530	Cyanidin O-rutinoside	Flavonoid	Flas	595.2	287.1	2.561
qc0531	C-pentosyl-chrysoeriol O-hexoside	Flavonoid	Flas	595.2	397.1	4.345
qc0532	Kaempferol 3-O-glucoside-2‘-O-rhamnoside	Flavonoid	Flas	595.3	449.1	3.567
qc0535	C-hexosyl-(apigenin 7.4'-dimethyl ether) O-rhamnoside	Flavonoid	Flas	607.2	443.1	3.252
qc0536	Peonidin O-rutinoside	Flavonoid	Flas	609.2	301	2.934
qc0537	Chrysoeriol 7-O-rutinoside	Flavonoid	Flas	609.2	301.1	4.358
qc0538	Cyanidin 3.5-O-diglucoside	Flavonoid	Flas	611.15	287.05	2.015
qc0539	C-hexosyl-luteolin O-hexoside	Flavonoid	Flas	611.15	299	3.438
qc0540	Delphinidin 3-O-rutinoside	Flavonoid	Flas	611.15	303.05	2.402
qc0541	Biorobin	Flavonoid	Flas	611.15	465.1	4.173
qc0542	Cyanidin 3.5-di-O-hexoside	Flavonoid	Flas	611.2	287	2.325
qc0543	Delphinidin O-rutinoside	Flavonoid	Flas	611.2	303.1	3.945
qc0544	C-hexosyl-tricetin O-pentoside	Flavonoid	Flas	611.2	465.1	4.362
qc0547	C-hexosyl-chrysoeriol O-hexoside	Flavonoid	Flas	625.15	463.15	3.849
qc0548	Luteolin C-feruloylhexoside	Flavonoid	Flas	625.2	177.2	4.836
qc0549	C-hexosyl-chrysoeriol O-hexoside	Flavonoid	Flas	625.2	607.1	3.861
qc0550	di-C.C-hexosyl-chrysoeriol	Flavonoid	Flas	625.2	607.2	2.863
qc0551	Petunidin 3-O-rutinoside	Flavonoid	Flas	625.3	317	4.316
qc0552	Tricetin 5-O-hexosyl-O-hexoside	Flavonoid	Flas	627.1	465.2	5.155
qc0553	Selgin O-hexoside derivative	Flavonoid	Flas	631.3	469	5.191
qc0555	Tricin O-rutinoside	Flavonoid	Flas	639.1	330.6	4.364
qc0556	Selgin O-hexosyl-O-hexoside	Flavonoid	Flas	641.1	479.1	4.906
qc0557	Tricin O-hexoside derivative	Flavonoid	Flas	643.1	331	5.409
qc0558	Tricin derivative	Flavonoid	Flas	647.2	331	5.769
qc0560	3'.4'.5'-Tricetin O-rutinoside	Flavonoid	Flas	653.3	344.9	5.084
qc0562	Luteolin C-sinapoylhexoside	Flavonoid	Flas	655.2	207.2	4.764
qc0563	Tricin O-hexosyl-O-hexoside	Flavonoid	Flas	655.2	331	4.169
qc0564	Tricin O-hexosyl-O-hexoside	Flavonoid	Flas	655.2	331.1	3.34
qc0565	Tricin O-hexosyl-O-hexoside	Flavonoid	Flas	655.2	331.1	3.9
qc0566	Tricin O-caffeoyl-4'-O-(coniferyl alcohol)ether	Flavonoid	Flas	655.2	331.1	6.778
qc0567	Malvidin 3.5-diglucoside	Flavonoid	Flas	655.2	493.15	2.367
qc0568	Tricin O-caffeoyl-4'-O-(coniferyl alcohol) ether	Flavonoid	Flas	655.3	331.1	7.307
qc0570	Tricin 4'-O-(syringyl alcohol)ether O-hexoside	Flavonoid	Flas	659.2	331	4.544
qc0571	Tricin 4'-O-(syringyl alcohol)ether O-hexoside	Flavonoid	Flas	659.2	331	4.842
qc0577	Tricin O-glucuronide-O-hexoside	Flavonoid	Flas	669.2	331	3.99
qc0578	Tricin O-sinapoylpentoside	Flavonoid	Flas	669.2	331	5.513
qc0580	Tricin O-hexoside derivative	Flavonoid	Flas	671.2	509.1	4.327
qc0581	Tricin O-hexoside derivative	Flavonoid	Flas	671.2	509.1	4.748
qc0582	Tricin O-hexoside derivative	Flavonoid	Flas	671.3	331	5.304
qc0583	Tricin O-caffeoyl-4'-O-(syringyl alcohol)ether	Flavonoid	Flas	673.2	331	7.154
qc0591	Tricin 4'-O-(β-guaiacylglyceryl) ether O-hexoside	Flavonoid	Flas	689.1	331	5.287
qc0592	Tricin 4'-O-(β-guaiacylglyceryl) ether O-hexoside	Flavonoid	Flas	689.2	331.1	4.902
qc0593	Tricin 4'-O-(β-guaiacylglyceryl) ether O-hexoside	Flavonoid	Flas	689.3	331.1	3.983
qc0596	Tricin O-sinapoylhexoside	Flavonoid	Flas	699.2	331.1	5.26
qc0598	Tricin O-caffeoyl-4-O-(3-(4-Hydroxy-3.5-dimethoxyphenyl)propanoic acid)ether	Flavonoid	Flas	701.2	453.2	7.445
qc0606	C-pentosyl-apigenin O-p-coumaroylhexoside	Flavonoid	Flas	711.2	147	4.791
qc0607	C-pentosyl-apigenin O-p-coumaroylhexoside	Flavonoid	Flas	711.2	367.1	4.959
qc0617	Tricin O-rhamnosyl-O-malonylhexoside	Flavonoid	Flas	725.2	331.1	4.669
qc0618	C-pentosyl-apigenin O-caffeoylhexoside	Flavonoid	Flas	727.2	163.2	4.534
qc0619	C-pentosyl-apigenin O-rutinoside	Flavonoid	Flas	727.2	419.1	4.361
qc0620	O-malonylhexoside derivative	Flavonoid	Flas	727.2	479.15	5.086
qc0623	Tricin O-hexoside derivative	Flavonoid	Flas	729.2	331	5.498
qc0636	Luteolin O-rahmnosyl-O-rutinoside	Flavonoid	Flas	741	595	4.276
qc0637	C-pentosyl-apeignin O-feruloylhexoside	Flavonoid	Flas	741.1	177.1	4.795
qc0638	C-hexosyl-apigenin O-p-coumaroylhexoside	Flavonoid	Flas	741.2	147.2	4.503
qc0647	C-hexosyl-chrysin O-feruloylhexoside	Flavonoid	Flas	755.2	177.1	5.11
qc0650	C-hexosyl-luteolin O-p-coumaroylhexoside	Flavonoid	Flas	757.1	147.1	3.866
qc0651	C-hexosyl-apigenin O-caffeoylhexoside	Flavonoid	Flas	757.3	163.2	4.119
qc0652	C-hexosyl-apigenin O-hexosyl-O-hexoside	Flavonoid	Flas	757.3	595.2	3.934
qc0653	C-hexosyl-apigenin O-hexosyl-O-hexoside	Flavonoid	Flas	757.4	739.1	4.138
qc0657	C-hexosyl-naringenin O-hexosyl-O-hexoside	Flavonoid	Flas	759.2	597.2	4.93
qc0664	C-pentosyl-chrysoeriol O-feruloylhexoside	Flavonoid	Flas	771.2	177.2	4.272
qc0665	C-hexosyl-apigenin O-feruloylhexoside	Flavonoid	Flas	771.2	433.1	4.759
qc0666	C-hexosyl-chrysoeriol O-p-coumaroylhexoside	Flavonoid	Flas	771.2	463.1	4.245
qc0667	C-hexosyl-chrysoeriol O-p-coumaroylhexoside	Flavonoid	Flas	771.2	463.1	4.457
qc0683	C-hexosyl-luteolin O-feruloylhexoside	Flavonoid	Flas	787.2	449.1	3.878
qc0684	C-hexosyl-chrysoeriol O-caffeoylhexoside	Flavonoid	Flas	787.2	463.1	4.025
qc0685	Kaempferol derivative	Flavonoid	Flas	787.4	377	3.89
qc0690	Chrysoeriol O-feruloylhexosyl-O-hexoside	Flavonoid	Flas	801	301.1	4.581
qc0691	C-hexosyl-chrysoeriol O-feruloylhexoside	Flavonoid	Flas	801.2	177.05	4.212
qc0692	Tricin O-malonylhexoside derivative	Flavonoid	Flas	805.3	579.2	5.019
qc0698	Tricin 4'-O-(β-guaiacylglyceryl) ether-O-rutinoside	Flavonoid	Flas	835.5	331.1	4.783
qc0699	Tricin 4'-O-(β-guaiacylglyceryl) ether O-hexoside derivative	Flavonoid	Flas	837.1	331.2	4.667
qc0701	Tricin 4'-O-(β-guaiacylglyceryl) ether 5-O-hexosyl-O-hexoside	Flavonoid	Flas	851.6	331	3.994
qc0702	C-hexosyl-apigenin O-hexosyl-O-hexosyl-O-hexoside	Flavonoid	Flas	919.2	471.1	3.59
qc0245	Progesterone	Hormone	PHs	315.2	159.3	4.475
LV0001	Ethanolamine	Lipids	Lips	62	44	0.796
LV0002	Glycerol	Lipids	Lips	93	45	0.826
qc0006	Choline	Lipids	Lips	104.1	60.1	0.827
LV0263	2-hydroxy-3-methylvalerate	Lipids	Lips	131.05	113.05	0.76
LV0006	2-aminoheptanoate	Lipids	Lips	146.1	100.1	0.88
qc0810	p-Coumaryl alcohol	Lipids	Lips	149	131	3.47
LV0013	4-n-Hexylphenol	Lipids	Lips	179.15	81.05	6.285
LV0014	FA 11:3	Lipids	Lips	181.1	107.1	6.359
LV0015	FA 11:3	Lipids	Lips	181.1	107.1	6.587
LV0016	O-Phosphocholine	Lipids	Lips	184	125	0.664
LV0017	O-Phosphocholine-1	Lipids	Lips	184	125	0.88
LV0018	AL 13:4	Lipids	Lips	193.15	109.05	8.923
LV0019	FA 12:3-UN	Lipids	Lips	195.15	67.05	5.303
LV0020	FA 12:2	Lipids	Lips	197.15	95.1	6.284
LV0021	CA 15:4	Lipids	Lips	205.2	149.15	9.743
LV0022	FA 13:3	Lipids	Lips	209.15	109.05	5.44
LV0023	FA 12:2-OH	Lipids	Lips	213.15	67.05	5.99
LV0269	glycerophosphoethanolamine	Lipids	Lips	214	79	0.9
qc0140	Dodecyl (dimethyl) amine oxide	Lipids	Lips	230.3	212.1	7.228
LV0024	FA 15:1	Lipids	Lips	241.2	67.05	9.33
LV0029	glycerophosphorylcholine (GPC)	Lipids	Lips	258.1	86.1	0.876
LV0030	6-[5]-ladderane-1-hexanol	Lipids	Lips	261.2	243.2	8.096
LV0031	6-[5]-ladderane-1-hexanol	Lipids	Lips	261.2	243.2	8.253
LV0032	6-[5]-ladderane-1-hexanol	Lipids	Lips	261.2	243.2	8.794
LV0033	6-[5]-ladderane-1-hexanol	Lipids	Lips	261.2	243.2	8.917
LV0035	Heptadecatrienoic acid	Lipids	Lips	265.2	55	11.344
LV0036	Heptadecatrienoic acid	Lipids	Lips	265.2	55	11.99
LV0037	FA 17:3	Lipids	Lips	265.2	95.1	11.324
LV0038	FA 17:3	Lipids	Lips	265.2	95.1	12.02
LV0039	FA 17:1	Lipids	Lips	269.25	69.05	10.304
LV0040	FA 16:1-OH	Lipids	Lips	271.25	81.05	8.595
LV0041	FA 16:1-OH	Lipids	Lips	271.25	67.05	10.813
LV0042	16-hydroxypalmitate	Lipids	Lips	273	255	9.671
LV0044	FA 18:5	Lipids	Lips	275.2	257.2	6.81
qc0834	α-linolenic acid	Lipids	Lips	277	59	10.816
LV0045	FA 18:4	Lipids	Lips	277.2	93.05	8.716
LV0046	FA 18:4	Lipids	Lips	277.2	93.05	9.4
LV0264	linoleate (18:2n6)	Lipids	Lips	279	261	11.352
qc0188	α-Linolenic acid	Lipids	Lips	279.2	95.1	10.296
LV0047	FA 18:3	Lipids	Lips	279.25	67.05	9.185
LV0048	FA 18:3	Lipids	Lips	279.25	67.05	10.781
LV0049	FA 18:2	Lipids	Lips	281.25	67.05	11.353
LV0050	FA 18:2	Lipids	Lips	281.25	69.05	10.787
LV0051	oleic acid	Lipids	Lips	281.25	263	11.779
LV0052	FA 18:2	Lipids	Lips	281.25	69.05	8
qc0192	Linoleic acid	Lipids	Lips	281.3	81.1	11.539
LV0267	stearate (18:0)	Lipids	Lips	283	265	12.7
LV0053	FA 18:1	Lipids	Lips	283.25	57.05	11.275
LV0054	FA 18:1	Lipids	Lips	283.25	57.05	11.983
LV0055	oleic acid？	Lipids	Lips	283.25	227.2	6.56
LV0056	2-methoxy-hexadecenoic acid	Lipids	Lips	285.25	95.1	8.7
LV0057	2-methoxy-hexadecenoic acid	Lipids	Lips	285.25	95.1	10.211
LV0058	FA 18:0	Lipids	Lips	285.3	57	10.546
LV0060	FA 20:4-OH	Lipids	Lips	291.25	95.1	10.26
LV0061	Octadecatrienoic Acid methyl ester	Lipids	Lips	293.25	95.1	10.483
LV0062	Octadecatrienoic Acid methyl ester	Lipids	Lips	293.25	95.1	12.099
LV0063	8-[(1R,2R)-3-Oxo-2-{(Z)-pent-2-enyl}cyclopentyl]octanoate	Lipids	Lips	295.2	69	9.542
LV0064	13(S)-HOT	Lipids	Lips	295.2	93	9.4
LV0065	9-Hydroxy-(10E.12Z.15Z)-octadecatrienoic acid	Lipids	Lips	295.2	179.2	9.428
LV0066	9(10)-EpOME	Lipids	Lips	295.2	277	9.42
LV0067	FA 18:3-OH	Lipids	Lips	295.25	81.05	9.542
LV0265	nonadecanoate (19:0)	Lipids	Lips	297	279	10.451
LV0068	13(S)-HODE	Lipids	Lips	297.2	83	8.946
LV0069	cis-9,10-Epoxystearic acid	Lipids	Lips	297.2	279	9.95
LV0070	FA 18:2-OH	Lipids	Lips	297.25	67.05	9.936
LV0071	FA 18:2-OH	Lipids	Lips	297.25	95.1	8.95
LV0266	9,10-DiHOME	Lipids	Lips	297.25	155.1	9.712
LV0072	FA 18:1-OH	Lipids	Lips	299.25	55.05	10.731
LV0073	FA 18:1-OH	Lipids	Lips	299.25	281.25	10.251
LV0074	palmitoyl ethanolamide	Lipids	Lips	300.3	62.1	10.652
LV0076	sphinganine	Lipids	Lips	302	254	8.212
LV0077	MG 14:0	Lipids	Lips	303.25	57.05	10.202
LV0078	Arachidonate	Lipids	Lips	305.2	287	10.429
qc0240	Sinapoylcholine	Lipids	Lips	310	251	3.255
LV0079	13(S)-HPOT	Lipids	Lips	311.2	67	10.695
LV0080	FA 20:1	Lipids	Lips	311.3	55.05	10.735
LV0081	FA 20:1	Lipids	Lips	311.3	95.1	12.16
LV0082	9,10-12,13-Diepoxyoctadecanoate	Lipids	Lips	313.2	57	11.28
LV0083	(7S,8S)-DiHODE	Lipids	Lips	313.2	69	11.277
LV0084	Octadecenedioic acid	Lipids	Lips	313.25	95.1	11.3
qc0243	Phytanic acid	Lipids	Lips	313.3	57.05	11.318
LV0085	Octadecanedioic acid	Lipids	Lips	315.25	297.25	8.6
LV0086	15-deoxy-δ-12,14-PGJ2 or all-trans-4-hydroxyretinoic acid	Lipids	Lips	317.2	123.1	7.8
LV0087	4-Hydroxysphinganine	Lipids	Lips	318.3	256.3	6.884
LV0088	FA 20:5-OH	Lipids	Lips	319.25	283.2	7.409
LV0089	FA 20:5-OH	Lipids	Lips	319.25	283.2	7.756
LV0090	FA 20:3-OH	Lipids	Lips	323.25	135.1	11.285
LV0091	linoleoyl ethanolamide	Lipids	Lips	324	62	10.2
LV0092	oleoyl ethanolamide	Lipids	Lips	326	62	10.901
LV0093	trihydroxy-octadecadienoic acid	Lipids	Lips	329.25	139.1	10.351
LV0094	9,12,13-TriHOME	Lipids	Lips	331.2	253	6.198
LV0095	9,12,13-TriHOME-ISO	Lipids	Lips	331.2	253	4.37
LV0096	1-palmitoylglycerol (16:0)	Lipids	Lips	331.3	57.05	11.26
qc0258	1-Monopalmitin	Lipids	Lips	331.3	313.2	11.459
LV0097	5,6-epoxy-18R-HEPE	Lipids	Lips	333.2	315.2	6.781
LV0098	trihydroxy-stearic acid	Lipids	Lips	333.25	315.25	7.32
LV0099	trihydroxy-stearic acid	Lipids	Lips	333.25	67.05	9.105
LV0100	Eicosatetraenedioic acid	Lipids	Lips	335.2	317.2	7.5
LV0101	12(R)-HPETE	Lipids	Lips	337.2	57	10.746
LV0102	5(S)-HPETE-1	Lipids	Lips	337.2	239	11.4
LV0103	9,10-DiHOME	Lipids	Lips	337.25	83.1	10.68
LV0107	5,6-DHET-1	Lipids	Lips	339	81	11.316
LV0108	Glycidyl oleate	Lipids	Lips	339.3	83.1	11.316
LV0109	Glycidyl oleate	Lipids	Lips	339.3	83.1	13
LV0110	Docosanoic acid	Lipids	Lips	341.3	41	12.245
qc0275	Cocamidopropyl betaine	Lipids	Lips	343	240.3	7.063
LV0111	17-keto-4(Z),7(Z),10(Z),13(Z),15(E),19(Z)-Docosahexaenoic Acid	Lipids	Lips	343.25	93.05	8.466
LV0112	17-keto-4(Z),7(Z),10(Z),13(Z),15(E),19(Z)-Docosahexaenoic Acid	Lipids	Lips	343.25	93.05	8.692
LV0113	Eicosanedioic acid	Lipids	Lips	343.3	95.1	8.477
LV0114	Eicosanedioic acid	Lipids	Lips	343.3	95.1	8.63
LV0115	MG 18:3	Lipids	Lips	353.25	261.2	8.1
LV0116	MG 18:3	Lipids	Lips	353.25	261.2	8.253
LV0117	MG 18:3	Lipids	Lips	353.25	261.2	8.8
LV0118	MG 18:3	Lipids	Lips	353.25	261.2	8.936
LV0119	MG 18:3	Lipids	Lips	353.25	261.2	10.177
qc0286	MG(18:3)	Lipids	Lips	353.25	261.2	9.726
LV0120	MG 18:2	Lipids	Lips	355.3	95.1	10.654
LV0121	MG 18:2	Lipids	Lips	355.3	95.1	8.6
LV0122	MG 18:2	Lipids	Lips	355.3	95.1	8.77
LV0123	MG 18:2	Lipids	Lips	355.3	95.1	9.324
LV0124	MG 18:2	Lipids	Lips	355.3	95.1	9.485
LV0125	2-linoleoylglycerol (18:2)	Lipids	Lips	355.3	263.25	10.758
LV0126	Prostaglandin J2-1	Lipids	Lips	357	85	11.32
LV0127	MG 18:1	Lipids	Lips	357.3	121.1	9.4
LV0128	MG 18:1	Lipids	Lips	357.3	121.1	10.12
LV0129	MG 18:1	Lipids	Lips	357.3	121.1	11.315
LV0130	MG 18:0	Lipids	Lips	359.3	57.05	12.236
LV0131	Arachidonoyl Ethanolamide	Lipids	Lips	365.3	91.05	5.138
qc0299	Phellodenol H	Lipids	Lips	369.1	207.05	5.031
LV0133	campesterol	Lipids	Lips	383.35	147.1	12.883
LV0134	campesterol	Lipids	Lips	383.35	147.1	12.976
LV0136	Cholesterol	Lipids	Lips	387.1	331.1	7.887
qc0335	1-Decanoyl-2-hydroxy-sn-glycero-3-phosphocholine	Lipids	Lips	412.3	184	7.104
LV0143	LysoPE 14:0	Lipids	Lips	426.25	285.25	8.02
LV0144	LysoPE 14:0	Lipids	Lips	426.25	285.25	8.18
LV0268	LPA 18:1(9Z)	Lipids	Lips	435.25	153	12.198
LV0146	LPA 18:1(9Z)	Lipids	Lips	437.25	99	12.207
LV0147	LysoPE 15:0	Lipids	Lips	440.3	299.25	8.505
LV0148	LysoPE 15:0	Lipids	Lips	440.3	299.25	8.67
LV0149	LysoPC 12:0	Lipids	Lips	440.3	184.05	7.24
LV0150	LysoPC 12:0	Lipids	Lips	440.3	104.1	7.3
LV0153	LysoPE 16:1	Lipids	Lips	452.3	311.25	8.31
LV0154	LysoPE 16:1	Lipids	Lips	452.3	311.25	8.5
LV0155	LysoPE 16:0	Lipids	Lips	454.3	313.3	9
LV0156	LysoPE 16:0	Lipids	Lips	454.3	313.3	9.2
LV0157	LysoPC 14:1	Lipids	Lips	466.3	325.25	8.89
LV0158	LysoPC 14:0	Lipids	Lips	468.3	104.1	8.24
qc0414	limonin	Lipids	Lips	471.2	425.2	6.86
LV0159	LysoPE 18:3	Lipids	Lips	476.3	335.25	8.2
LV0160	LysoPE 18:3	Lipids	Lips	476.3	335.25	8.3
qc0418	LysoPE(18:3)	Lipids	Lips	476.3	44.05	8.379
qc0422	LysoPE(18:2)	Lipids	Lips	478.25	306.3	8.36
qc0423	LysoPE(18:2)	Lipids	Lips	478.25	306.3	8.509
LV0161	LPE 18：2	Lipids	Lips	478.3	337.25	8.64
LV0162	LPE 18：2	Lipids	Lips	478.3	337.25	8.8
LV0270	1-oleoyl-GPE (18:1)	Lipids	Lips	478.3	281.25	9.29
LV0271	1-oleoyl-GPE (18:1)	Lipids	Lips	478.3	281.25	9.41
qc0428	LPC(15:1)	Lipids	Lips	480.15	339.3	8.728
qc0429	LysoPE(18:1)	Lipids	Lips	480.15	339.3	9.341
LV0163	LysoPE 18:1	Lipids	Lips	480.3	339.3	8.65
LV0164	LysoPE 18:1	Lipids	Lips	480.3	339.3	8.8
LV0165	LysoPE 18:1	Lipids	Lips	480.3	339.3	9.252
LV0166	LysoPE 18:1	Lipids	Lips	480.3	339.3	9.43
LV0167	1-stearoyl-GPE (18:0)	Lipids	Lips	482.3	341.3	10
LV0168	1-stearoyl-GPE (18:0)	Lipids	Lips	482.3	341.3	10.16
LV0169	LPG 16：0	Lipids	Lips	483.25	311.25	10.7
qc0434	PG(16:1)	Lipids	Lips	483.25	311.25	11.997
LV0170	CDP-choline	Lipids	Lips	489.1	264	0.76
LV0171	LysoPC 16:2	Lipids	Lips	492.3	184.05	7.87
LV0172	LysoPC 16:2	Lipids	Lips	492.3	184.05	8
LV0173	LysoPC 16:1	Lipids	Lips	494.3	104.1	8.597
LV0174	LysoPC 16:1	Lipids	Lips	494.3	104.1	8.97
LV0175	LysoPC 16:0	Lipids	Lips	496.35	184.05	9.02
LV0176	LysoPC 16:0	Lipids	Lips	496.35	184.05	9.21
LV0177	LysoPC 18:3	Lipids	Lips	518.3	184.05	8.2
LV0178	LysoPC 18:3	Lipids	Lips	518.3	104.1	8.37
LV0179	LysoPC 18:3	Lipids	Lips	518.3	104.1	9.223
LV0180	LysoPC 18:2	Lipids	Lips	520.35	184.05	8.7
LV0181	LysoPC 18:2	Lipids	Lips	520.35	104.1	8.85
LV0182	LPS 18:2	Lipids	Lips	522.3	337.25	9.38
LV0183	LysoPC 18:1	Lipids	Lips	522.35	184.05	8.7
LV0184	LysoPC 18:1	Lipids	Lips	522.35	104.1	8.851
LV0185	LysoPC 18:1	Lipids	Lips	522.35	184.05	9.3
LV0186	LysoPC 18:1	Lipids	Lips	522.35	104.1	9.45
LV0187	LysoPC 18:0	Lipids	Lips	524.35	184.05	9.3
LV0188	LysoPC 18:0	Lipids	Lips	524.35	184.05	9.45
LV0189	LysoPC 18:0	Lipids	Lips	524.35	184.05	10.02
LV0190	LysoPC 18:0	Lipids	Lips	524.35	184.05	10.2
LV0191	LysoPC 19:0	Lipids	Lips	538.4	184.05	10.7
LV0192	LysoPC 19:0	Lipids	Lips	538.4	184.05	8.2
LV0193	LysoPC 19:0	Lipids	Lips	538.4	104.1	8.37
LV0194	LysoPC 20:2	Lipids	Lips	548.35	184.05	8.85
LV0195	LysoPC 20:2	Lipids	Lips	548.35	184.05	9.76
qc0493	Dihydroxy-dihydro-ionone-O-hexosyl-O-hexoside	Lipids	Lips	551.25	227.15	2.555
LV0196	LysoPC 20:0	Lipids	Lips	552.4	184.05	10.45
LV0197	LysoPC 20:0	Lipids	Lips	552.4	184.05	11.23
LV0198	2-[(7-Oxoheptanoyl)oxy]-4-(palmitoyloxy)butyl 2-(trimethylammonio)ethyl phosphate	Lipids	Lips	636.4	184.05	10.43
LV0199	(2S)-2-[(9-Oxononanoyl)oxy]-3-(palmitoyloxy)propyl 2-(trimethylammonio)ethyl phosphate	Lipids	Lips	650.45	184.05	10.725
LV0200	(2R,4S,5S,7S)-5-Amino-N-(3-amino-2,2-dimethyl-3-oxopropyl)-4-hydroxy-2-isopropyl-7-{3-(3-methoxypropoxy)-4-[3-(methylsulfonyl)propoxy]benzyl}-8-methylnonanamide	Lipids	Lips	658.4	517.4	10.3
LV0201	2-Methyl-2-propanyl [(2S)-5-amino-1-{[(1S)-2-{[(2S,3S,5R)-6-(butylamino)-1-cyclohexyl-3-hydroxy-5-methyl-6-oxo-2-hexanyl]amino}-2-oxo-1-phenylethyl]amino}-1,5-dioxo-2-pentanyl]carbamate (non-preferred name)	Lipids	Lips	660.45	519.4	9.9
LV0202	2-Methyl-2-propanyl [(2S)-5-amino-1-{[(1S)-2-{[(2S,3S,5R)-6-(butylamino)-1-cyclohexyl-3-hydroxy-5-methyl-6-oxo-2-hexanyl]amino}-2-oxo-1-phenylethyl]amino}-1,5-dioxo-2-pentanyl]carbamate (non-preferred name)	Lipids	Lips	660.45	519.4	10.83
LV0203	2-[(8-Carboxyoctanoyl)oxy]-3-(palmitoyloxy)propyl 2-(trimethylammonio)ethyl phosphate	Lipids	Lips	666.45	184.05	10.43
LV0204	2-[(8-Carboxyoctanoyl)oxy]-3-(palmitoyloxy)propyl 2-(trimethylammonio)ethyl phosphate	Lipids	Lips	666.45	184.05	10.14
qc0584	PC(14:1/14:1)	Lipids	Lips	674.4	184.05	10.457
LV0205	Lactoylpepstatin or PC 14:1/14:1	Lipids	Lips	674.45	184.05	10.254
LV0206	PC 14:1/14:1	Lipids	Lips	674.5	184.05	10.343
LV0209	PC 14:0/14:0	Lipids	Lips	678.5	184.05	13.48
LV0210	PC 14:0/14:0	Lipids	Lips	678.5	184.05	11.323
LV0211	1-O-Octadecyl-2-azelaorylglycerophosphocholine	Lipids	Lips	680.5	184.05	10.9
LV0212	PC 16:2/14:1	Lipids	Lips	700.5	184.05	10.325
LV0213	PC 16:1/14:1	Lipids	Lips	702.5	184.05	12.84
LV0214	PC 16:1/14:1	Lipids	Lips	702.5	184.05	9.9
LV0215	PC 16:1/14:1	Lipids	Lips	702.5	184.06	10.3
LV0216	PC 16:1/14:1	Lipids	Lips	702.5	184.07	10.85
LV0217	PC 16:1/14:0	Lipids	Lips	704.5	184.05	12.85
LV0218	PC 16:1/14:0	Lipids	Lips	704.5	184.05	10.42
LV0219	PC 16:0/14:0	Lipids	Lips	706.55	184.05	12.2
qc0602	PE(C38H76NO8P)	Lipids	Lips	706.55	184.05	10.509
qc0603	PC(C38H76NO8P)	Lipids	Lips	706.55	184.05	11.151
qc0604	PC(14:3/17:3)	Lipids	Lips	708.5	184.05	10.996
qc0605	PC(?)	Lipids	Lips	708.5	184.05	11.92
LV0220	PE 18:2/16:1	Lipids	Lips	714.5	573.5	12.75
LV0221	PS 18:3/14:1	Lipids	Lips	728.45	184.05	13.356
LV0222	PC 16:1/16:1	Lipids	Lips	730.55	184.05	13.35
LV0223	PC 16:1/16:1	Lipids	Lips	730.55	184.05	14.2
LV0224	PC 16:1/16:0	Lipids	Lips	732.55	184.05	14.2
LV0225	PE 18:4/18:2 or 18:3/18:3	Lipids	Lips	736.5	595.45	12.86
LV0227	PE 20:5/16:0	Lipids	Lips	738.5	597.5	13.46
LV0228	PE 20:5/16:0	Lipids	Lips	738.5	597.5	12.2
LV0229	PE 20:5/16:0	Lipids	Lips	738.5	597.5	12.88
LV0230	PE 20:4/16:0	Lipids	Lips	740.5	599.5	13.45
LV0231	PE 20:4/16:0	Lipids	Lips	740.5	599.5	14.18
LV0232	PC 18:3/15:0	Lipids	Lips	742.55	184.05	13.97
LV0233	1-oleoyl-2-linoleoyl-GPE (18:1/18:2)*	Lipids	Lips	742.55	601.5	14.125
LV0234	PC 18:2/15:0	Lipids	Lips	744.55	184.05	13.94
LV0235	PC 18:4/16:0	Lipids	Lips	754.55	184.05	13.47
LV0236	PC 18:3/16:0	Lipids	Lips	756.55	184.05	12.78
LV0237	PC 18:2/16:0	Lipids	Lips	758.55	184.05	12.76
LV0238	PC 18:1/16:0	Lipids	Lips	760.6	184.05	12.73
LV0239	PC 18:1/16:0	Lipids	Lips	760.6	184.05	13.2
LV0240	PC 18:0/16:0	Lipids	Lips	762.6	184.05	12.74
LV0241	PC 19:3/16:0	Lipids	Lips	770.55	184.05	12.72
LV0242	PC 19:2/16:0 or 20:2/15:0	Lipids	Lips	772.6	184.05	12.37
LV0243	PC 19:2/16:0 or 20:2/15:0	Lipids	Lips	772.6	184.05	12.9
LV0244	PC 19:1/16:0 or 20:1/15:0	Lipids	Lips	774.6	184.05	12.78
LV0245	PC 19:1/16:0 or 20:1/15:0	Lipids	Lips	774.6	184.05	13.5
LV0246	PC 20:5/16:1	Lipids	Lips	778.55	184.05	13
LV0247	GPCho 36:5	Lipids	Lips	780.55	184.05	12.97
LV0248	GPCho 36:5	Lipids	Lips	780.55	184.05	13.65
LV0249	PC 20:4/16:0	Lipids	Lips	782.55	184.05	12.822
LV0250	PC 20:4/16:0	Lipids	Lips	782.55	184.05	13.64
LV0251	GPCho 36:3	Lipids	Lips	784.6	184.05	12.8
LV0252	GPCho 36:2	Lipids	Lips	786.6	184.05	12.79
LV0253	GPCho 36:1	Lipids	Lips	788.6	184.05	11.785
LV0254	GPCho 36:1	Lipids	Lips	788.6	184.05	12.35
LV0255	GPCho 36:0	Lipids	Lips	790.65	184.05	11.25
LV0256	GPCho 36:0	Lipids	Lips	790.65	184.05	12.05
LV0257	PC 22:2/16:1	Lipids	Lips	812.6	184.05	13
LV0258	2-[(11-{[(E)-(2-Diazonio-2,4-cyclopentadien-1-ylidene)(oxido)methyl]oxy}undecanoyl)oxy]-3-(stearoyloxy)propyl 2-(trimethylammonio)ethyl phosphate	Lipids	Lips	826.55	184.05	11.2
LV0259	2-[(11-{[(E)-(2-Diazonio-2,4-cyclopentadien-1-ylidene)(oxido)methyl]oxy}undecanoyl)oxy]-3-(stearoyloxy)propyl 2-(trimethylammonio)ethyl phosphate	Lipids	Lips	826.55	184.05	12.86
LV0260	2-[(11-{[(E)-(2-Diazonio-2,4-cyclopentadien-1-ylidene)(oxido)methyl]oxy}undecanoyl)oxy]-3-(stearoyloxy)propyl 2-(trimethylammonio)ethyl phosphate	Lipids	Lips	826.55	184.05	13.5
LV0261	(23E)-23-(2-Diazonio-2,4-cyclopentadien-1-ylidene)-6,23-dihydroxy-2,2-dimethyl-11-oxo-9-[(stearoyloxy)methyl]-5,7,10,22-tetraoxa-2-azonia-6-phosphatricosane 6-oxide	Lipids	Lips	828.55	184.05	11.6
LV0262	(23E)-23-(2-Diazonio-2,4-cyclopentadien-1-ylidene)-6,23-dihydroxy-2,2-dimethyl-11-oxo-9-[(stearoyloxy)methyl]-5,7,10,22-tetraoxa-2-azonia-6-phosphatricosane 6-oxide	Lipids	Lips	828.55	184.05	13.5
qc0061	Guanine-iso	Nucleotide acide	NTs	152	135	0.903
qc0062	Guanine	Nucleotide acide	NTs	152.05	110.05	1.204
qc0148	Thymidine	Nucleotide acide	NTs	243.1	127.05	1.738
qc0149	Cytidine	Nucleotide acide	NTs	244.1	112.05	0.874
qc0151	Uridine	Nucleotide acide	NTs	245.1	113.05	1.271
qc0033	Adenine	Nucleotide derivatives	NTs	136.05	119.05	1.094
qc0063	Xanthine	Nucleotide derivatives	NTs	153	110	0.957
qc0094	Guanine derivative	Nucleotide derivatives	NTs	181.1	135.1	2.115
qc0118	Xanthurenic acid	Nucleotide derivatives	NTs	206.05	160.05	1.595
qc0159	Deoxyadenosine	Nucleotide derivatives	NTs	252.1	136.1	1.755
qc0168	Adenosine	Nucleotide derivatives	NTs	268.1	119.05	1.69
qc0194	Guanosine	Nucleotide derivatives	NTs	284.1	152.05	1.357
qc0196	Xanthosine	Nucleotide derivatives	NTs	285	153	1.367
qc0220	5'-Deoxy-5'-(methylthio)adenosine	Nucleotide derivatives	NTs	298.1	136.05	2.657
qc0242	N2.N2-Dimethyguanosine	Nucleotide derivatives	NTs	312.3	180.2	2.016
qc0262	2'-Deoxyinosine-5'-monophosphate	Nucleotide derivatives	NTs	333.1	137.1	1.091
qc0277	Adenosine 3'-monophosphate	Nucleotide derivatives	NTs	348.05	136	1.07
qc0279	Inosine 5'-monophosphate	Nucleotide derivatives	NTs	349.1	137	0.876
qc0293	GMP	Nucleotide derivatives	NTs	364.05	152.05	1.093
qc0297	Xanthurenic acid O-hexoside	Nucleotide derivatives	NTs	368.1	206	1.799
qc0309	Succinyladenosine	Nucleotide derivatives	NTs	384.2	252	1.883
qc0323	Adenosine O-ribose	Nucleotide derivatives	NTs	400.2	136.1	1.806
qc0336	Threonyl carbamoyl adenosine	Nucleotide derivatives	NTs	413.15	281.1	2.321
qc0804	Benzoic Acid	Organic acid	OAs	121	76.8	4.3
qc0805	Benzoic Acid（+）	Organic acid	OAs	123.05	51	4.357
qc0021	Pyroglutamic acid	Organic acid	OAs	130.05	84.05	1.024
qc0022	Pipecolinic acid	Organic acid	OAs	130.1	70	0.939
qc0023	Cycloleucine	Organic acid	OAs	130.1	84.1	0.888
qc0032	L-(-)Malic Acid	Organic acid	OAs	135.05	89	2.645
qc0806	Salicylic acid	Organic acid	OAs	137	93	3.62
qc0807	3-Hydroxybenzoic acid	Organic acid	OAs	137	93	3.06
qc0808	4-Hydroxybenzoic acid	Organic acid	OAs	137	93	2.26
qc0049	4-Guanidinobutanoate	Organic acid	OAs	146.1	100.2	0.892
qc0059	Cinnamic acid	Organic acid	OAs	149.05	103.05	5.433
qc0066	2-Methoxybenzoic acid	Organic acid	OAs	153.1	135	2.935
qc0070	orotic acid	Organic acid	OAs	157	111	0.747
qc0075	p-Coumaric acid	Organic acid	OAs	165.05	95.1	3.831
qc0076	Coumaric acid	Organic acid	OAs	165.05	119.05	2.622
qc0077	2-Coumaric acid???	Organic acid	OAs	165.05	123.05	1.09
qc0818	Galloyl acid	Organic acid	OAs	169	125	1.59
qc0093	Caffeic acid	Organic acid	OAs	181	163	6.423
qc0103	Kynurenic acid	Organic acid	OAs	190.05	144	2.456
qc0823	Quinic acid	Organic acid	OAs	191.05	85.05	0.989
qc0104	alpha.epsilon-Diaminopimelic acid	Organic acid	OAs	191.1	84.1	0.874
qc0106	2-(5-hydroxy-1H-indol-3-yl)acetic acid	Organic acid	OAs	192.1	146.1	2.448
qc0824	D-Galacturonic Acid	Organic acid	OAs	193.05	59	0.843
qc0825	Ferulic acid	Organic acid	OAs	193.05	134.05	4.092
qc0109	Quinic Acid	Organic acid	OAs	193.1	111	0.819
qc0114	4-Hydroxy-6-methylquinoline-3-carboxylic acid	Organic acid	OAs	204.05	144.05	3.492
qc0115	Indole-3-Butyric Acid	Organic acid	OAs	204.1	130.1	5.905
qc0117	Methoxy indoleacetic acid	Organic acid	OAs	206	160	1.868
qc0124	Vanillactic acid	Organic acid	OAs	213.2	79	2.146
qc0134	sinapic acid	Organic acid	OAs	225.1	147.05	7.42
qc0137	Sinapic acid	Organic acid	OAs	225.2	147.1	3.15
qc0158	Muramic acid	Organic acid	OAs	252.1	126.05	3.84
qc0185	14.15-Dehydrocrepenynic acid	Organic acid	OAs	277.2	93.1	8.44
qc0189	Punicic acid	Organic acid	OAs	279.25	95.1	8.743
qc0239	Corchorifatty acid B	Organic acid	OAs	309.2	107.1	6.916
qc0241	N-acetylneuraminic acid	Organic acid	OAs	310.1	292.3	1.092
qc0252	12-Hydroxyarachidonic acid	Organic acid	OAs	321.3	285.3	6.648
qc0264	Kolavic acid	Organic acid	OAs	335.2	147.2	8.874
qc0265	Caffeoyl shikimic acid	Organic acid	OAs	337.1	163	4.01
qc0269	4-O-p-Coumaroylquinic acid	Organic acid	OAs	339.1	147.05	2.431
qc0278	Tianshic acid	Organic acid	OAs	348.4	109.1	6.246
qc0284	Arabidopyl shikimic acid	Organic acid	OAs	353.1	153	3.95
qc0288	Chlorogenic acid	Organic acid	OAs	355.1	163	2.132
qc0298	Feruloyl quinate	Organic acid	OAs	369.1	177.1	2.689
qc0301	Benzoyloxy-hydroxypropyl glucopyranosiduronic acid	Organic acid	OAs	373.1	179.05	3.19
qc0302	Benzoyloxy-hydroxypropyl glucopyranosiduronic acid	Organic acid	OAs	373.1	197.1	2.766
qc0321	Sinapoyl quinic acid	Organic acid	OAs	399	207.2	2.768
qc0351	(2S.3R)-2-{***}-3-hydroxybutanoic acid	Organic acid	OAs	427.15	150.1	2.725
qc0011	3-Hydroxy-3-Methyl Butyric Acid	Others	Others	119.05	119.05	1.173
qc0018	Dihydroxytoluene	Others	Others	125.05	77.05	3.238
qc0019	Pyrogallol	Others	Others	127.05	81.05	1.499
qc0020	Phloroglucinol	Others	Others	127.05	99.05	1.522
qc0034	linalool	Others	Others	137.15	67.05	7.386
qc0043	Nicotinamide-N-oxide	Others	Others	139.05	79.05	1
qc0044	3.4-Dihydroxybenzaldehyde	Others	Others	139.05	121.1	2.018
qc0045	6-hydroxynicotinic acid	Others	Others	140.05	78.05	1.447
qc0052	Carbachol	Others	Others	147	88	0.9
qc0053	p-Coumaraldehyde	Others	Others	147	119	4.284
qc0054	4(3)-Quinazolinedione	Others	Others	147.05	91.05	2.299
qc0064	Methyl Salicylate	Others	Others	153.05	121.05	6.782
qc0067	Adonitol	Others	Others	153.1	135.05	0.804
qc0072	N-Tigloylglycine	Others	Others	158	83	1.406
qc0821	coniferaldehyde	Others	Others	177	162	4.522
qc0095	Dihydroactinidiolide	Others	Others	181.1	163.1	6.411
qc0100	C9H20N2O2	Others	Others	189.15	130.1	0.9
qc0101	C13H16O	Others	Others	189.15	147.1	2.154
qc0105	4-(2.6.6-Trimethylcyclohexa-1.3-dienyl)but-3-en-2-one	Others	Others	191.15	145.05	2.444
qc0108	Sinapyl alcohol	Others	Others	193.1	105.05	3.761
qc0111	C6H15NO6	Others	Others	198.1	145.05	1.083
qc0121	Sinapinaldehyde	Others	Others	209.1	55	4.553
qc0122	Hydroxy-β-ionone	Others	Others	209.15	167.15	3.177
qc0127	2(1H)-naphthalenone	Others	Others	219.1	203.1	8.18
qc0130	4.7.10-Trioxa-1.13-tridecanediamine	Others	Others	221	143	0.696
qc0131	2.4-Dichlorphenoxyacetic Acid	Others	Others	221	221	4.004
qc0133	Cystathionine	Others	Others	223.1	88.1	0.85
qc0135	C13H20O3	Others	Others	225.15	85.05	3.053
qc0143	Polygodial	Others	Others	235.1	179.1	9.243
qc0180	Apo-13-zeaxanthinone	Others	Others	275.2	105.1	7.61
qc0181	Gamma-glutamyl Glutamine	Others	Others	276.1	84.1	0.88
qc0186	Pantetheine	Others	Others	279.15	132.05	2.582
qc0197	biochanin A	Others	Others	285.1	152	7.518
qc0198	prunetin	Others	Others	285.1	229.1	7.459
qc0199	calycosin	Others	Others	285.1	257.1	5.425
qc0200	glycitein	Others	Others	285.1	270.05	5.33
qc0203	orobol	Others	Others	287.05	245.05	5.202
qc0209	All-trans-13.14-dihydroretinol	Others	Others	289.25	69.05	11.514
qc0213	9.17-Octadecadiene-12.14-diyne-1.11.16-triol	Others	Others	291.2	109.1	6.665
qc0222	4-Oxoretinol	Others	Others	301.2	133.1	8.6
qc0224	[1.2.4]triazolo[1.5-a]pyrimidine-7-carboxamide.4.5.6.7-tetrahydro-N-(2-methoxy-5-methylphenyl)-5-oxo-	Others	Others	302.1	206.2	2.307
qc0228	7-O-Methyleriodictyol	Others	Others	303.1	163.05	6.546
qc0229	18-Nor-4.15-dihydroxyabieta-8.11.13-trien-7-one	Others	Others	303.2	137.2	6.064
qc0231	Gallocatechin	Others	Others	307.1	139.05	2.156
qc0232	Epigallocatechin	Others	Others	307.1	139.05	2.606
qc0235	Arabidopyl osmundalactone	Others	Others	307.3	153	4.155
qc0238	Salicin	Others	Others	309.1	185.05	2.253
qc0247	Dasyclamide	Others	Others	317.2	99	13.2
qc0255	4.6-Dihydroxyquinoline O-hexoside	Others	Others	324.2	162.1	1.623
qc0292	Gentiopicrin	Others	Others	357.1	227.2	2.291
qc0304	DIMBOA glucoside	Others	Others	374.1	198.2	1.78
qc0305	1-oleoylglycerol (1-monoolein)	Others	Others	374.4	356	9.978
qc0306	Digitoxigenine	Others	Others	375	357	9.138
qc0312	2-Propenyl (sinigrin)	Others	Others	387.2	105	7.32
qc0314	Syringenone	Others	Others	390.2	165.1	2.579
qc0315	C19H35NO7	Others	Others	390.25	175.15	5.266
qc0317	Rotenone	Others	Others	395.15	213.1	8.524
qc0327	Hedyotoside	Others	Others	404.3	193.2	3.398
qc0330	C16H20O11	Others	Others	406.15	145.05	2.203
qc0331	Ixoside	Others	Others	406.15	249.1	2.203
qc0347	C19H34O9	Others	Others	424.25	209.15	2.596
qc0364	Integrifoside A	Others	Others	434.25	177.2	5.431
qc0396	Rhodomyrtone	Others	Others	460.4	119	8.053
qc0415	10-Formyl-THF	Others	Others	474.2	327	2.113
qc0430	Luzonoid A	Others	Others	480.2	121.1	3.768
qc0431	1-O-Palmitoylhexitol	Others	Others	481.3	283.3	5.321
qc0452	C23H31NO11	Others	Others	498.2	166.1	1.602
qc0482	Phellodenol H O-hexoside	Others	Others	531.5	369	4.518
qc0518	cucurbitac B	Others	Others	581.3	521.3	7.34
qc0519	4-Ketolutein	Others	Others	583.4	491.3	10.037
qc0520	Methylisohaenkeanoside	Others	Others	584.2	263.1	3.932
qc0585	C32H59N5O10	Others	Others	674.45	184.05	9.451
qc0144	N-p-Coumaroylputrescine	Phenolamine	Phes	235.15	147.2	2.185
qc0157	p-Coumaroyl-2-hydroxyputrescine	Phenolamine	Phes	251.2	147.2	5.524
qc0166	N-Feruloyl putrescine	Phenolamine	Phes	265.1	177.1	2.379
qc0184	N-p-Coumaroylagmatine	Phenolamine	Phes	277.15	147.2	2.56
M038	Feruloylcadaverie	Phenolamine	Phes	279.2	177.1	3.35
qc0190	Feruloyl putrescine derivative	Phenolamine	Phes	280.1	177.1	2.593
qc0214	N-p-Coumaroylspermidine	Phenolamine	Phes	292.2	147.1	1.552
qc0215	N-Caffeoylagmatine	Phenolamine	Phes	293.15	163.2	2.214
qc0216	N-Sinapoylputrescine	Phenolamine	Phes	295.15	207.2	2.495
qc0234	N-Feruloylagmatine	Phenolamine	Phes	307.2	177.2	2.736
qc0237	N-Caffeoylspermidine	Phenolamine	Phes	308.2	163.2	1.623
qc0244	N-Feruloyltyramine	Phenolamine	Phes	314.15	177.2	1.487
qc0253	N-Feruloylspermidine	Phenolamine	Phes	322.2	177.2	2.173
qc0254	N-p-Coumaroylserotonin	Phenolamine	Phes	323.1	147	4.922
qc0266	N-Feruloyltryptamine	Phenolamine	Phes	337.2	177.1	2.313
qc0267	N-Sinapoylagmatine	Phenolamine	Phes	337.2	207.2	2.814
qc0281	N-p-Coumaroylspermidine derivative	Phenolamine	Phes	349.25	204.3	2.841
qc0320	N-p-Coumaroylputrescine derivative	Phenolamine	Phes	398.2	147.1	2.319
qc0350	Feruloyl putrescine O-hexoside	Phenolamine	Phes	427.1	177.1	2.332
qc0352	Feruloyl putrescine O-hexoside	Phenolamine	Phes	427.2	177.1	1.901
qc0370	Putrescine derivative	Phenolamine	Phes	437.2	420.2	4.666
qc0371	N'.N''-Di-p-Coumaroylspermidine	Phenolamine	Phes	438.25	147.2	3.828
qc0412	N'.N''-p-Coumaroyl.Feruloylspermidine	Phenolamine	Phes	468.25	204.2	4.121
qc0435	N'.N''-Feruloyl.Caffeoylspermidine	Phenolamine	Phes	484.25	220.1	3.857
qc0445	N'.N''-Di-p-Coumaroylspermine	Phenolamine	Phes	495.3	275.2	2.852
qc0453	N'.N''-DiFeruloylspermidine	Phenolamine	Phes	498.25	177.2	4.23
qc0454	N-Feruloylspermidine derivative	Phenolamine	Phes	500.5	236	3.528
qc0499	N'.N''-DiSinapoylspermidine	Phenolamine	Phes	558.3	207.2	3.594
qc0545	N'.N''.N'''-DiFeruloyl.p-Cinnamoylagamtine	Phenolamine	Phes	613.2	177.2	6.101
qc0546	N'.N''-DiFeruloylagamtine-N-arabinoside	Phenolamine	Phes	615	177	2.697
qc0600	N'.N''.N'''-DiFeruloyl.Sinapoylspermidine	Phenolamine	Phes	704.1	177.2	4.834
qc0703	ACC	Phytohormone	PHs	102	56	0.783
qc0050	Indole-3-carboxaldehyde	Phytohormone	PHs	146.1	118.1	3.925
qc0071	3-Indoleacetonitrile	Phytohormone	PHs	157	130	1.982
qc0815	Indole-2-Carboxylic Acid	Phytohormone	PHs	160.05	116.05	5.175
qc0816	Indole-5-Carboxylic Acid	Phytohormone	PHs	160.05	116.05	4.28
qc0817	Indole-3-Carboxylic Acid	Phytohormone	PHs	160.05	116.05	4.361
qc0819	Shikimic Acid	Phytohormone	PHs	173.05	93	0.849
qc0822	NAA (naphthylacetic acid)	Phytohormone	PHs	185	141	6.142
qc0826	Indole-3-Butyric Acid	Phytohormone	PHs	202.1	116.05	5.904
qc0829	2.4-Dichlorphenoxyacetic Acid	Phytohormone	PHs	220.8	221	4.004
qc0830	Melatonin	Phytohormone	PHs	231.1	144.2	4.554
qc0833	ABA	Phytohormone	PHs	263.1	153.1	4.71
qc0836	IAA-Asp	Phytohormone	PHs	289	88	3.483
qc0316	AKD 2B1	Phytohormone	PHs	390.4	328.3	8.326
qc0391	IAA-Asp-N-Glc	Phytohormone	PHs	453.3	291.1	2.356
qc0082	3-Phenylphenol	Ployphenol	PPs	171.1	127.05	7.198
qc0089	Coniferyl aldehyde	Ployphenol	PPs	179	147	5.54
qc0090	Esculetin	Ployphenol	PPs	179	151.05	4.029
qc0110	Ferulic acid	Ployphenol	PPs	195.1	117.05	4.069
qc0138	Resveratrol	Ployphenol	PPs	229.1	135.05	5.027
qc0843	β-glucogallin	Ployphenol	PPs	331	169	1.314
qc0285	N-Feruloylserotonin	Ployphenol	PPs	353.15	177.2	2.207
qc0002	Putrescine	Polyamine	PAs	89.1	72.1	0.712
M046	cadaverine	Polyamine	PAs	103.1	41.2	0.7
qc0014	Benzamidine	Polyamine	PAs	121.1	104.1	1.425
qc0024	N-Acetylputrescine	Polyamine	PAs	131.1	72.1	0.668
qc0042	p-Nitroaniline	Polyamine	PAs	139	122	1.206
qc0051	Spermidine	Polyamine	PAs	146.15	72.1	0.614
qc0113	Spermine	Polyamine	PAs	203.2	84.1	0.685
qc0123	Phosphocreatine	Polyamine	PAs	212.1	194.1	1.05
qc0139	Ergothioneine	Polyamine	PAs	230.3	186.1	1.158
qc0141	Melatonin	Polyamine	PAs	233.15	174.1	4.554
qc0145	Lidocaine	Polyamine	PAs	235.2	86.1	1.076
qc0152	N1-Acetylspermine	Polyamine	PAs	245.25	112.1	1.079
qc0156	N-Caffeoylputrescine	Polyamine	PAs	251.15	163.2	1.842
qc0161	Spermidine derivative	Polyamine	PAs	256.15	163	2.564
qc0207	Spermidine derivative	Polyamine	PAs	289.05	163	3.485
qc0282	Spermidine derivative	Polyamine	PAs	351	147	1.066
qc0004	trans-2-Hexenal	Saccharides	Sacs	98.9	80.9	1.031
qc0811	L-(+)-Arabinose	Saccharides	Sacs	149.05	59	0.789
qc0091	D-（+）-Gluconic acid δ-lactone	Saccharides	Sacs	179.05	69.05	0.803
qc0092	Glucosamine	Saccharides	Sacs	180	162	1.237
qc0098	D-Mannitol	Saccharides	Sacs	183.1	69.05	1.094
qc0263	Patulin O-hexside(NH4+)	Saccharides	Sacs	334.1	155.05	1.864
qc0273	Fructose 1.6-diphosphate	Saccharides	Sacs	341.2	207.1	2.649
qc0274	Methyl di-alpha-L-rhamnoside	Saccharides	Sacs	342.2	109.1	2.444
qc0287	Benzoyloxy-hydroxypropyl Glucuronolactone	Saccharides	Sacs	355.1	105.05	3.195
qc0289	Benzoyloxy-hydroxypropyl Glucuronolactone	Saccharides	Sacs	355.1	179.05	3.198
qc0294	Sucrose(Na+)	Saccharides	Sacs	365.1	203.05	0.918
qc0295	D-Trehalose	Saccharides	Sacs	365.1	203.3	0.797
qc0296	D-Cellobiose	Saccharides	Sacs	365.1	347.1	0.796
qc0481	Cellotriose	Saccharides	Sacs	527.2	347.2	0.799
qc0035	γ-terpinene	Terpenoids	Ters	137.15	81.05	7.37
qc0036	(+/-)-limonene	Terpenoids	Ters	137.15	81.05	7.375
qc0068	(-)-trans-Carveol	Terpenoids	Ters	153.15	81.1	3.066
Ter14	Ter14	Terpenoids	Ters	271	161	8.614
Ter15	Ter15	Terpenoids	Ters	271	243	10.793
Ter03	Ter03	Terpenoids	Ters	285	123	8.69
Ter03-1	Ter03-1	Terpenoids	Ters	285	123	10.31
Ter01	Ter01	Terpenoids	Ters	287	135	11.482
Ter10	Ter10	Terpenoids	Ters	287	269	9.25
Ter11	Ter11	Terpenoids	Ters	287.25	269.25	8.325
Ter04	Ter04	Terpenoids	Ters	301	177	9.233
Ter04-1	Ter04-1	Terpenoids	Ters	301	177	10.5
Ter08	Ter08	Terpenoids	Ters	301	283	8.862
qc0223	Oryzalexin C	Terpenoids	Ters	301.2	283.3	7.872
Ter02	Ter02	Terpenoids	Ters	303	133	8.69
Ter02-1	Ter02-1	Terpenoids	Ters	303	133	10.31
Ter13	Ter13	Terpenoids	Ters	303	133	7.76
Ter09	Ter09	Terpenoids	Ters	305	287	9.25
qc0246	Momilactone A	Terpenoids	Ters	315.2	271.2	8.704
Ter05	Ter05	Terpenoids	Ters	315.2	121	8.619
qc0248	Phytocassane D	Terpenoids	Ters	317.2	173.1	7.852
qc0249	Phytocassane E	Terpenoids	Ters	317.2	299.2	8.285
qc0250	4-Hydroxysphinganine	Terpenoids	Ters	318.3	256.3	6.555
qc0251	Phytocassane C	Terpenoids	Ters	319.4	149.2	7.838
Ter12	Ter12	Terpenoids	Ters	321	285	8.05
qc0256	Momilactone B	Terpenoids	Ters	331.1	269.2	7.388
Ter06	Ter06	Terpenoids	Ters	331.2	313.2	7.909
Ter07	Ter07	Terpenoids	Ters	331.2	81.05	11.315
qc0261	Tricalysiamide B	Terpenoids	Ters	332.2	271.2	8.701
qc0300	Hydroxy-ionone-O-hexoside	Terpenoids	Ters	371.2	209.15	4.173
qc0308	trans-zeatin N-glucoside	Terpenoids	Ters	382.2	220.2	2.279
qc0313	Rehmaionoside C	Terpenoids	Ters	389.2	209.15	3.177
qc0326	Roseoside(NH4+)	Terpenoids	Ters	404.25	225.15	3.049
qc0337	Diosgenin	Terpenoids	Ters	414.9	119.2	8.061
qc0432	24-Epibrassinolide	Terpenoids	Ters	481.35	315.25	7.616
qc0433	24-Epibrassinolide	Terpenoids	Ters	481.35	463.35	7.359
qc0451	Polypodine B	Terpenoids	Ters	497.3	335.3	8.868
qc0456	Phellodensin F	Terpenoids	Ters	503.1	175.2	3.932
qc0466	Cucurbitacin I	Terpenoids	Ters	515.3	339.2	7.297
qc0467	Cucurbitacin D	Terpenoids	Ters	517.3	481.3	6.162
qc0500	canthaxanthin	Terpenoids	Ters	565	283	11.432
qc0533	Manglieside E	Terpenoids	Ters	600.25	249.1	3.79
qc0534	Lupulin A	Terpenoids	Ters	600.35	255.3	5.306
qc0579	Picramnioside F	Terpenoids	Ters	671.2	509	3.953
qc0616	Anisofolin A	Terpenoids	Ters	725.2	271.05	7.265
LV0003	niacinamide	Vitamin	Vits	123.05	80.05	1.326
LV0004	niacin	Vitamin	Vits	124.04	78.03	1.027
qc0017	Nicotinic acid	Vitamin	Vits	124.05	78.05	0.964
qc0037	1-Methylnicotinamide	Vitamin	Vits	137.3	94.2	1.467
LV0005	Trigonelline	Vitamin	Vits	138.1	94.2	0.872
qc0040	Methyl Nicotinate	Vitamin	Vits	138.1	108	3.267
qc0046	4-Methyl-5-thiazoleethanol	Vitamin	Vits	144.1	113.1	0.982
LV0008	pyridoxal	Vitamin	Vits	168.05	90	1.082
LV0009	Pyridoxamine	Vitamin	Vits	169	134	0.837
LV0012	L-Ascorbic acid	Vitamin	Vits	177.05	85.05	2.88
qc0085	L-Ascorbic acid-std	Vitamin	Vits	177.05	85.05	4.015
qc0088	(S)-(+)-2-(anilinomethyl)pyrrolidine	Vitamin	Vits	177.3	103.4	1.632
qc0119	Nicotinoylcholine	Vitamin	Vits	209	106	1.21
qc0128	D-panthothenic acid	Vitamin	Vits	220.1	72.05	1.856
LV0025	D-biotin	Vitamin	Vits	245.1	97.05	3.212
LV0026	PLP	Vitamin	Vits	248.03	140.07	1.662
LV0027	PMP	Vitamin	Vits	249.05	151.1	1.47
LV0028	PNP	Vitamin	Vits	250.05	134.05	1.136
qc0162	Nicotinate ribonucleoside	Vitamin	Vits	256.2	124.1	0.862
LV0034	thiamine	Vitamin	Vits	265.11	122.07	1
LV0075	Retinoic acid	Vitamin	Vits	301.2	119.1	6.552
qc0230	Nicotianamine	Vitamin	Vits	304.15	185.3	0.897
qc0259	Pyridoxine O-glucoside	Vitamin	Vits	332.15	152.1	1.086
qc0276	4-Pyridoxic acid O-hexoside	Vitamin	Vits	346.1	184.1	1.352
qc0307	Riboflavin(Vitamin B2)	Vitamin	Vits	377.15	243.1	3.208
LV0137	δ-Tocotrienol	Vitamin	Vits	397.3	137.06	12.773
LV0138	Ergocalciferol	Vitamin	Vits	397.35	159.11	12.61
LV0139	δ-Tocopherol	Vitamin	Vits	403.35	137.06	12.602
LV0140	β-Tocotrienol	Vitamin	Vits	411.32	151.07	12.772
LV0141	β-Tocopherol	Vitamin	Vits	417.37	151.05	11.963
LV0142	γ-Tocopherol	Vitamin	Vits	417.37	151	12
qc0348	alpha-Tocotrienol	Vitamin	Vits	425.1	395.2	7.739
LV0145	α-Tocopherol	Vitamin	Vits	431.39	165.09	13.115
qc0374	folic acid	Vitamin	Vits	442.15	295.1	2.66
LV0152	Phylloquinone	Vitamin	Vits	451.35	187.07	14
qc0575	NAD	Vitamin	Vits	664.1	136.1	1.088
qc0588	cyanocobalamin	Vitamin	Vits	678.25	678.25	2.83
qc0594	Denin	Vitamin	Vits	694.4	497.3	7.767
qc0642	NADP	Vitamin	Vits	744.1	136.1	1.099

## Sheet: table S2
Table S2. The content of DAMs in each genotype.
ID	Name	Class	Subclass	d10	d10	d14	d14	ZH11	ZH11	ZH11	d10-logFC	d14-logFC	Common trend
qc0047	Acetylcholine	Alkaloid	Alks	1955417	763244	764723	675839	625145	926536	678045	0.870992	-0.0452722
qc0125	Lycoperodine	Alkaloid	Alks	136294	234540	289880	825536	149497	147211	119904	0.417032	2.00577
qc0142	Cinnamoyl choline	Alkaloid	Alks	8601	12128	10525	9530	18086		18184	-0.807126	-0.854815	down
qc0283	Strychnine N-Oxide	Alkaloid	Alks	772	3348	2956	187		898		1.19786	0.807355	up
qc0107	Scopoletin	Flavonoid	Flas	10394	3147	4074	15353	33346		14039	-1.8071	-1.28637	down
qc0172	Apigenin	Flavonoid	Flas	53683	71173	30649	22540	31624	37577	28681	0.936112	-0.294953
qc0173	genistin	Flavonoid	Flas	25077	25334	139390	337113	108558	130161	29749	-1.82798	1.4127
qc0177	2'-Hydroxydaidzein	Flavonoid	Flas	4461	4514	3411	3712	2169	20154	17454	-1.56299	-1.89642	down
qc0201	Luteolin	Flavonoid	Flas	18116	30196	73743	65200	27352	37454	15034	-0.139768	1.38427
qc0205	Sakuranetin	Flavonoid	Flas	3405	4283	2589	2178	2939	1453	988	1.09996	0.410438
qc0208	Eriodictyol	Flavonoid	Flas	1628	5411	10879	3729	3766	9151	4292	-0.704758	0.348558
qc0211	Epicatechin	Flavonoid	Flas		613	608	1174	865	3388		-1.79452	-1.25498	down
qc0225	Quercetin	Flavonoid	Flas	32410	10582	5023	4332	50843	59137	57878	-1.38014	-3.5804	down
qc0226	delphinidin	Flavonoid	Flas	13096	2901	4732	6885	5495	2425	7179	0.668311	0.206747
qc0227	Tricetin	Flavonoid	Flas	9895	10991	7901	9392	124281	4748	4322	-2.08966	-2.36201	down
qc0271	Esculin Hydrate	Flavonoid	Flas	15138	17698	12526	20065	12978	9766	8743	0.645485	0.63468	up
qc0272	6-Prenylnaringenin	Flavonoid	Flas	346518	356567	330444	378145	94942	92485	59830	2.09265	2.1039	up
qc0290	Biflorin	Flavonoid	Flas	4677	13753	5365	11360	25343	13683	20174	-1.09858	-1.23863	down
qc0303	Tangeretin	Flavonoid	Flas	272595	279547	130250	150729	165486	214651	142486	0.664231	-0.310346
qc0324	Apigenin C-pentoside	Flavonoid	Flas	20659	17087	30678	9078	16634	7766	4210	0.984767	1.05962	up
qc0328	Tricin derivative	Flavonoid	Flas	160092	160396	93591	141304	275501	252424	323038	-0.823864	-1.27212	down
qc0338	daidzein 7-glucoside	Flavonoid	Flas	6056	20953	3371	7543	14151	8088	8233	0.410919	-0.896342
qc0339	Toringin	Flavonoid	Flas	134131	105581	9061	117944	89734	107171	98873	0.28175	-0.634667
qc0345	Cyanidin 3-O-arabinopyranoside	Flavonoid	Flas	1086	1637	2954	3247		1638		-0.266738	0.920566
qc0353	4'-O-Methylpuerarin	Flavonoid	Flas	5521	481	272	771		513	906	2.08057	-0.444135
qc0357	Pelargonidin O-hexoside	Flavonoid	Flas	234109	198433	135832	83689	409700	321176	335976	-0.717485	-1.69597	down
qc0358	Apigenin 5-O-glucoside	Flavonoid	Flas	323067	280998	403884	231529	533173	496838	548506	-0.800832	-0.727841	down
qc0360	Resokaempferol 7-O-hexoside	Flavonoid	Flas	694511	2168965	484023	286570	659901	867739	681789	0.959056	-0.93467
qc0361	Isovitexin	Flavonoid	Flas	168801	138325	154008	76140	308827	285641	263236	-0.896687	-1.31296	down
qc0362	Vitexin	Flavonoid	Flas	323546	250877	276385	239158	472676	432790	403582	-0.60337	-0.759391	down
qc0363	Apigenin 6-C-glucoside	Flavonoid	Flas	602299	566746	441079	313907	1021486	1037578	932411	-0.770564	-1.40137	down
qc0366	Naringenin C-hexoside	Flavonoid	Flas	99039	109400	84277	54447	163775	162811	140812	-0.580064	-1.16747
qc0367	Avicularin	Flavonoid	Flas	673	2981	673	682	654	2694		0.126177	-1.30501
qc0368	Prunin	Flavonoid	Flas	29514	18687	61979	13633	11912	23129	11303	0.641643	1.2912	up
qc0369	Isohemiphloin	Flavonoid	Flas	118295	97266	51866	41674	161932	115071	123298	-0.308027	-1.51247
qc0848	Catechin gallate	Flavonoid	Flas	2644		609	1417	1213	1607	1841	0.767045	-0.617043
qc0375	O-methylapigenin C-hexoside	Flavonoid	Flas	687	2347	1868	1683	1346		3354	-0.63144	-0.404435
qc0378	sissotrin	Flavonoid	Flas	5824	4768	6888	13898	5190	8472	5223	-0.249303	0.723334
qc0381	Cyanidin 3-O-glucoside	Flavonoid	Flas	10988	13035	4493	5342		5763		1.05952	-0.228895
qc0384	Luteolin 6-C-glucoside	Flavonoid	Flas	255517	205686	169428	75032	338264	345119	336248	-0.559611	-1.47541
qc0386	Luteolin 7-O-glucoside	Flavonoid	Flas	645170	657925	315565	285247	573997	520328	503432	0.290857	-0.8261
qc0387	Eriodictyol 7-O-glucoside	Flavonoid	Flas	71095	50276	33312	29267	75780	68513	53152	-0.117065	-1.07274
qc0388	Eriodictyol C-hexoside	Flavonoid	Flas	169838	166831	97148	57333	216824	200178	171368	-0.22043	-1.34433
qc0850	Gallocatechin gallate	Flavonoid	Flas	387	1869	1966	3343	376	390	796	1.11534	2.35001	up
qc0851	Epigallocatechin gallate	Flavonoid	Flas		1108	566	1162	572	378	1042	0.738703	0.379848
qc0402	Chrysoeriol C-hexoside	Flavonoid	Flas	88232	68170	63142	45851	147709	140561	113261	-0.77529	-1.29631	down
qc0404	Tricetin O-hexoside	Flavonoid	Flas	156712	137785	105269	121621	299500	218082	178976	-0.657028	-1.03329	down
qc0406	Hyperin	Flavonoid	Flas	170323	160271	93876	72066	55464	74920	42619	1.51923	0.524845
qc0407	Delphinidin 3-O-glucoside	Flavonoid	Flas	16852	29230	22626	15885	7435		18358	0.837224	0.578291
qc0408	Delphinidin O-hexoside derivative	Flavonoid	Flas	11920		75584	18919	78292	62593	65331	-2.52774	-0.540762
qc0409	Hesperetin 5-O-glucoside	Flavonoid	Flas	332402	7729	8181	19735	7262		17389	3.78637	0.179446
qc0410	Delphinidin 3-O-glucoside	Flavonoid	Flas	8348	6571	8638	16890		14652		-0.973947	-0.199017
qc0421	O-methylChrysoeriol O-hexoside	Flavonoid	Flas	13495	11398	13694	42264	79477	74931	24939	-2.26398	-1.09537	down
qc0424	methylQuercetin O-hexoside	Flavonoid	Flas	792560	718689	497458	488352	1134196	827243	1040954	-0.405409	-1.02177
qc0425	Selgin C-hexoside derivative	Flavonoid	Flas	6933	10384	16961	10683	6897	4985		0.543411	1.21819
qc0427	Selgin C-hexoside	Flavonoid	Flas	1354		3580	5996	4662	1928	1850	-1.05505	0.767143
qc0441	malvidin 3-O-galactoside	Flavonoid	Flas		19443	27413	24556	13827	12098	12546	0.600442	1.01884	up
qc0442	malvidin 3-O-glucoside	Flavonoid	Flas	11464	7730	16280		11085	24149	18182	-0.891654	-0.129209
qc0448	Tricin 4'-O-(syringyl alcohol)ether	Flavonoid	Flas	26280	25025	30010	48116	85043	65616	78824	-1.57625	-0.96955	down
qc0450	Tricin 4'-O-(syringyl alcohol)ether	Flavonoid	Flas	28105	16048	3228	2691	5223	26829	1845	0.966316	-1.93277
qc0455	Chrysin O-malonylhexoside	Flavonoid	Flas	5576	2457	6522	4074	8443	8411	3097	-0.727488	-0.327979
qc0458	3'.4'.5'-Tricetin O-hexoside	Flavonoid	Flas	7676	3651	6689	4317	4714	10975	13242	-0.767888	-0.809363	down
qc0461	Limocitrin O-hexoside	Flavonoid	Flas	699471	560554	623653	565914	1006209	842522	1002439	-0.593139	-0.676155	down
qc0470	Apigenin O-malonylhexoside	Flavonoid	Flas	2556	6411	10189	5899	4713	37667	1543	-1.70732	-0.864029	down
qc0473	Naringenin O-malonylhexoside	Flavonoid	Flas	4017		2195	6064	1351		1947	1.28453	1.32438	up
qc0479	Chrysoeriol C-hexoside derivative	Flavonoid	Flas		311	1229	295			614	-0.981324	0.311552
qc0483	Luteolin O-malonylhexoside	Flavonoid	Flas	76046	73833	7966	53037	121470	111039	101570	-0.571429	-1.86827
qc0484	di-C.C-pentosyl-apigenin	Flavonoid	Flas	6168	2089	5462	11002	2052	6439	2703	0.145926	1.14155
qc0485	Tricin O-glucoside derivative	Flavonoid	Flas	61074	13318	8768	14992	15845	16955	17504	1.14944	-0.497176
qc0486	Eriodictyol O-malonylhexoside	Flavonoid	Flas	1318	1696	9375	1659	3026		11173	-2.23604	-0.363833
qc0490	Quercetin O-malonylhexoside	Flavonoid	Flas	5415	3029	11548	7574	1141	4801	13295	-0.602923	0.576312
qc0491	Tricetin O-malonylhexoside	Flavonoid	Flas	4713	3955	4382	1909	16334	5202	1513	-0.825971	-1.28838	down
qc0492	di-C.C-pentosyl-luteolin	Flavonoid	Flas	15704	4618	13333	8055	5186	8072	42052	-0.859535	-0.785776	down
qc0501	Selgin O-malonylhexoside	Flavonoid	Flas	50739	227438	159841	93653	74884	92785	9488	1.23594	1.10189	up
qc0504	Tricin O-hexoside derivative	Flavonoid	Flas	1776	592	622	585	586	595	291	1.27085	0.298611
qc0506	procyanidin A2	Flavonoid	Flas	3366	10733	5517	20967	5688	5681	6530	0.240676	1.1502
qc0509	Tricin O-malonylhexoside	Flavonoid	Flas	7462	3816	6370	13844	4027	8535	5780	-0.116677	0.725166
qc0510	procyanidin B2	Flavonoid	Flas	4366		1352	1501	6079	4211	7133	-0.411647	-2.02548
qc0511	procyanidin B3	Flavonoid	Flas	6570	6038	11752	1074	18267	14166	15804	-1.35084	-1.32611	down
qc0516	Naringin	Flavonoid	Flas	15154	11232	13618	9155	3539	9717	4072	1.19163	0.979182	up
qc0521	3'.4'.5'-Tricetin O-malonylhexoside	Flavonoid	Flas	3635	12223	14929	13502	7752	15644	3467	-0.175447	0.666807
qc0523	cyanidin 3-O-rutinoside	Flavonoid	Flas		1302		255	2426	1070	2080	-0.513539	-2.8657
qc0524	C-pentosyl-chrysoeriol O-hexoside	Flavonoid	Flas	60852	87882	63376	58359	51126	26744	68739	0.605723	0.316733
qc0525	di-C.C-hexosyl-apigenin	Flavonoid	Flas	394862	379045	3579026	3439027	4019226	4295518	4163984	-3.4262	-0.245366
qc0529	C-hexosyl-apigenin O-hexoside	Flavonoid	Flas	4740936	4165837	3320931	1986714	8161439	6989284	7320083	-0.750115	-1.49695	down
qc0530	Cyanidin O-rutinoside	Flavonoid	Flas	2359	5484	3390	506	1532	3666	1635	0.783849	-0.225563
qc0531	C-pentosyl-chrysoeriol O-hexoside	Flavonoid	Flas	1074042	214036	371543	40914	1402184	641282	445758	-0.365514	-2.00842
qc0535	C-hexosyl-(apigenin 7.4'-dimethyl ether) O-rhamnoside	Flavonoid	Flas	3312	8268	6737	8247	3655	4478	1494	0.85144	1.22323	up
qc0536	Peonidin O-rutinoside	Flavonoid	Flas	2699	1087	814	554	1084	5410	3825	-0.861594	-2.3302	down
qc0538	Cyanidin 3.5-O-diglucoside	Flavonoid	Flas		2127	1133		3034	3278		-0.569277	-1.47795
qc0539	C-hexosyl-luteolin O-hexoside	Flavonoid	Flas	2791428	2449252	1672791	666155	3945648	3775753	3312789	-0.489192	-1.65309
qc0540	Delphinidin 3-O-rutinoside	Flavonoid	Flas		1447	857	733	1033	745	2723	-0.0522181	-0.916256
qc0541	Biorobin	Flavonoid	Flas	116832	121405	87751	90452	81379	91411	39183	0.753479	0.334604
qc0542	Cyanidin 3.5-di-O-hexoside	Flavonoid	Flas	939				730		239	0.954628	#DIV/0!
qc0543	Delphinidin O-rutinoside	Flavonoid	Flas	813588	1050578	374964	413078	349231	374958	306726	1.43957	0.197382
qc0544	C-hexosyl-tricetin O-pentoside	Flavonoid	Flas	2892	1648	10503	7630	54267	36227	28099	-4.12222	-2.12437	down
qc0547	C-hexosyl-chrysoeriol O-hexoside	Flavonoid	Flas	2662699	2549086	2509996	2044649	5628237	4997333	4789305	-0.979511	-1.17395	down
qc0548	Luteolin C-feruloylhexoside	Flavonoid	Flas	664	1617	6954	1413	12252	3176	9878	-2.88678	-1.01173	down
qc0549	C-hexosyl-chrysoeriol O-hexoside	Flavonoid	Flas	303251	329206	370961	278385	575016	559828	439757	-0.730984	-0.692964	down
qc0551	Petunidin 3-O-rutinoside	Flavonoid	Flas	77369	55559	38221	54618	50649	29930	36142	0.772543	0.254701
qc0553	Selgin O-hexoside derivative	Flavonoid	Flas	724961	531186	449031	338870	576726	629303	591658	0.067826	-0.605093
qc0558	Tricin derivative	Flavonoid	Flas	65324	70284	150916	125128	253517	84396	67440	-0.994774	0.0306819
qc0560	3'.4'.5'-Tricetin O-rutinoside	Flavonoid	Flas	36413	44421	43173	29766	25437	37967	10381	0.716597	0.568325
qc0562	Luteolin C-sinapoylhexoside	Flavonoid	Flas	1611	91363	99287	3888	2837	1298	1933	4.5225	4.67269	up
qc0563	Tricin O-hexosyl-O-hexoside	Flavonoid	Flas	65106	532579	76899	87828	80409	98206	642523	0.126723	-1.73259
qc0566	Tricin O-caffeoyl-4'-O-(coniferyl alcohol)ether	Flavonoid	Flas	3450	2516	6132	3790	5481	6763	5813	-1.01276	-0.278893
qc0570	Tricin 4'-O-(syringyl alcohol)ether O-hexoside	Flavonoid	Flas	55719	44328	66252	68351	154247	111023	142795	-1.44316	-1.01513	down
qc0577	Tricin O-glucuronide-O-hexoside	Flavonoid	Flas	27122	36626	29413	26473	83489	65959	86415	-1.30253	-1.49243	down
qc0583	Tricin O-caffeoyl-4'-O-(syringyl alcohol)ether	Flavonoid	Flas	25871	17394	17102	15612	6471	2192	6140	2.13227	1.72898	up
qc0593	Tricin 4'-O-(β-guaiacylglyceryl) ether O-hexoside	Flavonoid	Flas	1004	1365	1315	8367	8069	8040	11500	-2.95783	-0.926799	down
qc0598	Tricin O-caffeoyl-4-O-(3-(4-Hydroxy-3.5-dimethoxyphenyl)propanoic acid)ether	Flavonoid	Flas	11379	58766	48815	32511	22482	9346	41354	0.523814	0.73719
qc0606	C-pentosyl-apigenin O-p-coumaroylhexoside	Flavonoid	Flas	39511	4463	2528	8724	14769	1873	1813	1.8376	-0.128868
qc0607	C-pentosyl-apigenin O-p-coumaroylhexoside	Flavonoid	Flas	41870	25686	32132	37364	24098	23241	16997	0.65542	0.696266	up
qc0618	C-pentosyl-apigenin O-caffeoylhexoside	Flavonoid	Flas	6357	4147	1834	9326	935	3376	2717	1.16472	1.25211	up
qc0619	C-pentosyl-apigenin O-rutinoside	Flavonoid	Flas	26153	7932	8925	12271	15556	17871	17559	0.00399832	-0.681347
qc0651	C-hexosyl-apigenin O-caffeoylhexoside	Flavonoid	Flas	2142729	1321257	1496421	1491269	997002	1006131	957296	0.811589	0.598187	up
qc0652	C-hexosyl-apigenin O-hexosyl-O-hexoside	Flavonoid	Flas	1954984	1444059	1272552	671328	981255	798809	839413	0.960812	0.154623
qc0653	C-hexosyl-apigenin O-hexosyl-O-hexoside	Flavonoid	Flas	212062	157411	84048	42960	95736	105196	109606	0.835662	-0.704888
qc0692	Tricin O-malonylhexoside derivative	Flavonoid	Flas	208						915	-2.13719	#DIV/0!
qc0701	Tricin 4'-O-(β-guaiacylglyceryl) ether 5-O-hexosyl-O-hexoside	Flavonoid	Flas		3503	4313	12665	3071	4032	20918	-1.41488	-0.137879
qc0702	C-hexosyl-apigenin O-hexosyl-O-hexosyl-O-hexoside	Flavonoid	Flas				613	1234		1283	#DIV/0!	-1.03775
qc0245	Progesterone	Hormone	PHs	189019	194045	239383	180735	137565	133285	103045	0.619915	0.753124	up
LV0001	Ethanolamine	Lipids	Lips	72958	46114	24372	144660	112172	48603	143678	-0.769423	-0.263961
LV0263	2-hydroxy-3-methylvalerate	Lipids	Lips	148710	130268	131211	98349	614679	621529	813613	-2.29231	-2.57359	down
LV0013	4-n-Hexylphenol	Lipids	Lips	624995	2474298	303891	225900	789625	1033001	667486	0.900691	-1.64775
LV0019	FA 12:3-UN	Lipids	Lips	46623	130616	22897	27782	39373	54437	30485	1.09689	-0.709346
LV0020	FA 12:2	Lipids	Lips	335115	1550057	192786	194960	508711	668807	445304	0.801154	-1.48036
LV0022	FA 13:3	Lipids	Lips	892821	1430537	880954	1007457	716396	770710	633422	0.71675	0.417712
LV0024	FA 15:1	Lipids	Lips	1650	4742	2516	1972	7115	4227	10809	-1.20807	-1.71826	down
LV0029	glycerophosphorylcholine (GPC)	Lipids	Lips	134230	175657	320306	218308	129962	100732	49454	0.730516	1.52803	up
LV0038	FA 17:3	Lipids	Lips	106721	60149	126729	104653	75518	53090	63371	0.382739	0.854291
LV0039	FA 17:1	Lipids	Lips	7502	12258	10824	13506	13262	18858	14296	-0.647077	-0.346923
LV0040	FA 16:1-OH	Lipids	Lips	13248	8049	20427	23421	51988	10698	21079	-1.39073	-0.348874
LV0041	FA 16:1-OH	Lipids	Lips	238125	2022659	120655	132652	114008	154244	119665	3.12797	-0.0298986
LV0045	FA 18:4	Lipids	Lips	2962696	5370914	1175935	6550585	2865981	1876905	2316524	0.824356	0.715234	up
LV0049	FA 18:2	Lipids	Lips	215444	164998	187277	209441	49044	159903	173699	0.576629	0.637066
LV0052	FA 18:2	Lipids	Lips	431963	212159	974705	732566	403371	849952	987488	-1.21365	0.192634
qc0192	Linoleic acid	Lipids	Lips	9172	11143	4329	11670	25911	7755	8517	-0.469154	-0.813717
LV0053	FA 18:1	Lipids	Lips	206359	321448	425603	862514	389171	584771	449374	-0.846211	0.44097
LV0056	2-methoxy-hexadecenoic acid	Lipids	Lips	3857	4152	5203	8633	10301	7293	6535	-1.00611	-0.217379
LV0061	Octadecatrienoic Acid methyl ester	Lipids	Lips	18895	17872	13734	13228	14826	4172	4748	1.21569	0.768206	up
LV0062	Octadecatrienoic Acid methyl ester	Lipids	Lips	81481	45389	151845	231073	137073	129468	192884	-1.27152	0.322169
LV0265	nonadecanoate (19:0)	Lipids	Lips	320169	313697	326820	368877	178856	134304	282167	0.675458	0.809739	up
LV0266	9,10-DiHOME	Lipids	Lips	93065	81395	124618	99702	66663	76753	53110	0.413139	0.775801
LV0072	FA 18:1-OH	Lipids	Lips	5074	6498	16093	12190	5881	19117	50812	-2.12679	-0.837491	down
LV0076	sphinganine	Lipids	Lips	9960	2057	29394	1706	7847	6642	4219	-0.0536161	1.31822
qc0240	Sinapoylcholine	Lipids	Lips	7843	26739	10528	3025	9980	15513	2334	0.898498	-0.452911
LV0079	13(S)-HPOT	Lipids	Lips	30337	33102	44621	77328	22495	34924	115409	-0.860933	0.0819035
LV0080	FA 20:1	Lipids	Lips	6150		13695	462510	56285	231111	62461	-4.24507	1.02978
LV0085	Octadecanedioic acid	Lipids	Lips	18062	9601	14357	7982	30472	10006	10024	-0.28342	-0.591813
LV0086	15-deoxy-δ-12,14-PGJ2 or all-trans-4-hydroxyretinoic acid	Lipids	Lips	3322	19096	13660	24348	4939	11680	9710	0.352967	1.11461
LV0088	FA 20:5-OH	Lipids	Lips	8028	4954	10180	6487	2965	3304	2744	1.1114	1.47188	up
LV0092	oleoyl ethanolamide	Lipids	Lips	19162	15465	33667	36604	32200	23679	71677	-1.2962	-0.275167
LV0094	9,12,13-TriHOME	Lipids	Lips	19083	19750	12681	16326	12391	11306	4286	1.0577	0.636813	up
LV0095	9,12,13-TriHOME-ISO	Lipids	Lips	464647	516321	316877	382409	87704	81805	80814	2.55538	2.06705	up
LV0097	5,6-epoxy-18R-HEPE	Lipids	Lips	3035	2845	4234	7521	5432	2626	11614	-1.15729	-0.157907
LV0098	trihydroxy-stearic acid	Lipids	Lips	13795	9392	8068	4442	6696	5019	5719	0.996375	0.106141
LV0102	5(S)-HPETE-1	Lipids	Lips	85602	54483	63552	71327	115804	104810	89833	-0.563082	-0.617719
LV0109	Glycidyl oleate	Lipids	Lips	321490	436193	237346	525477	188479	238126	183011	0.898656	0.90841	up
qc0275	Cocamidopropyl betaine	Lipids	Lips	11207364	13042624	7233072	24936462	5675721	7962785	6302898	0.86718	1.27489	up
LV0111	17-keto-4(Z),7(Z),10(Z),13(Z),15(E),19(Z)-Docosahexaenoic Acid	Lipids	Lips	148218	313864	123230	168770	125891	85676	50814	1.40145	0.739268	up
LV0112	17-keto-4(Z),7(Z),10(Z),13(Z),15(E),19(Z)-Docosahexaenoic Acid	Lipids	Lips	203865	347970	206957	298888	198652	197066	151169	0.597957	0.472415
LV0113	Eicosanedioic acid	Lipids	Lips	160050	328219	166441	147173	98440	181765	86589	0.997669	0.358982
LV0114	Eicosanedioic acid	Lipids	Lips	337978	553193	298178	199358	127157	258886	172790	1.25825	0.417346
LV0127	MG 18:1	Lipids	Lips	57782	23178	19246	14466	29907	13102	32270	0.689924	-0.574023
LV0128	MG 18:1	Lipids	Lips	27602	9657	11619	8808	18616	6471	9997	0.671738	-0.195373
LV0131	Arachidonoyl Ethanolamide	Lipids	Lips	1207	786	509		2316	1486	508	-0.527784	-1.49699
qc0299	Phellodenol H	Lipids	Lips	79022	90829	205277	147152	34358	114730	128477	-0.123593	0.929469
LV0134	campesterol	Lipids	Lips	16301	13353	28627	21770	9011	11626	12602	0.420312	1.18542
LV0143	LysoPE 14:0	Lipids	Lips	10496	27529	10100	11687	13672	9144	13544	0.649559	-0.153922
LV0144	LysoPE 14:0	Lipids	Lips	14038	18360	5052	12222	10442	8693	8788	0.799413	-0.107889
LV0268	LPA 18:1(9Z)	Lipids	Lips	24679	24442	13167	57265	25704	8174	27284	0.268667	0.788558
LV0146	LPA 18:1(9Z)	Lipids	Lips	1464	1816	1717	5193	5274	2504	2539	-1.06829	0.00669659
LV0147	LysoPE 15:0	Lipids	Lips	15208	5265	8016	3683	4932	1925	3452	1.57478	0.767443	up
LV0148	LysoPE 15:0	Lipids	Lips	82533	82901	64465	77064	32320	23786	36811	1.4172	1.19205	up
LV0149	LysoPC 12:0	Lipids	Lips	5193	6937	9920	1590	2079	1025	1287	2.05092	1.97523	up
LV0150	LysoPC 12:0	Lipids	Lips	3109	7556	2199	1919	763	2365	2099	1.61379	0.240923
LV0153	LysoPE 16:1	Lipids	Lips	19319	11704	7763	8130	17171	9032	9605	0.378019	-0.586928
LV0154	LysoPE 16:1	Lipids	Lips	24711	16418	16060	6211	8929	6573	7678	1.41224	0.527248
LV0155	LysoPE 16:0	Lipids	Lips	256134	181075	150471	273940	137888	87486	189587	0.66031	0.617449	up
LV0156	LysoPE 16:0	Lipids	Lips	2960012	2830901	2789494	3313350	1720116	2031015	1767625	0.65441	0.730101	up
LV0158	LysoPC 14:0	Lipids	Lips	198947	267970	139690	158239	134797	116952	128111	0.882661	0.234463
qc0414	limonin	Lipids	Lips	1101	1300	1966	790	316			1.92564	2.12458	up
qc0423	LysoPE(18:2)	Lipids	Lips	2890	1957	115639	134642	169792	142620	194487	-6.1235	-0.433187
LV0167	1-stearoyl-GPE (18:0)	Lipids	Lips	13661	10358	25363	6569	6832	3417	3557	1.38384	1.79467	up
LV0168	1-stearoyl-GPE (18:0)	Lipids	Lips	102356	77574	215468	109514	44969	41995	57466	0.902028	1.75495	up
qc0434	PG(16:1)	Lipids	Lips	596051	173889	45197	76092	63356	36344	198317	1.95431	-0.711983
LV0171	LysoPC 16:2	Lipids	Lips	62327	46476	48575	35892	33697	25486	34742	0.7971	0.431841
LV0172	LysoPC 16:2	Lipids	Lips	23971	12988	22213	16425	15469	15539	3606	0.679533	0.743627	up
LV0173	LysoPC 16:1	Lipids	Lips	264545	281048	192998	116202	175386	161314	165383	0.704862	-0.114423
LV0174	LysoPC 16:1	Lipids	Lips	768585	597557	264500	1775989	269970	337145	867915	0.474326	1.05313
LV0175	LysoPC 16:0	Lipids	Lips	2678306	3334418	2951840	2782945	1640589	1789181	2051484	0.718475	0.650196	up
LV0176	LysoPC 16:0	Lipids	Lips	33912133	42204929	32660405	36154600	21156092	21916529	22806671	0.793357	0.647861	up
LV0179	LysoPC 18:3	Lipids	Lips	249028	265489	239897	274866	173822	82650	178973	0.825691	0.82638	up
LV0182	LPS 18:2	Lipids	Lips	2066510	2371756	1117700	3034156	1236304	1099628	1630159	0.747241	0.651001	up
LV0189	LysoPC 18:0	Lipids	Lips	252722	239349	254278	221499	164145	122859	147576	0.764207	0.715626	up
LV0190	LysoPC 18:0	Lipids	Lips	2508867	1881773	2207269	2161146	1400697	1367488	1123783	0.758894	0.751573	up
LV0191	LysoPC 19:0	Lipids	Lips	28674	21385	52691	33462	29924	10603	5777	0.697455	1.48073	up
LV0192	LysoPC 19:0	Lipids	Lips	1935	7061	6994	3629	4244	4062	1187	0.507382	0.747218
LV0193	LysoPC 19:0	Lipids	Lips	6687	18105	5281	6256	3721	15369	4124	0.679842	-0.423765
LV0195	LysoPC 20:2	Lipids	Lips	199948	225546	152251	166401	114301	119663	182405	0.616239	0.199082
qc0493	Dihydroxy-dihydro-ionone-O-hexosyl-O-hexoside	Lipids	Lips	31086	25422	42436	39427	70673	49533	63189	-1.11346	-0.578708
LV0196	LysoPC 20:0	Lipids	Lips	50735	98056	93613	141982	57133	40248	57170	0.530167	1.19319
LV0197	LysoPC 20:0	Lipids	Lips	25624	20072	10255	39017	16637	10578	7130	0.99693	1.10563	up
LV0198	2-[(7-Oxoheptanoyl)oxy]-4-(palmitoyloxy)butyl 2-(trimethylammonio)ethyl phosphate	Lipids	Lips	81755	129585	229478	119354	62375	94876	40835	0.678401	1.40137	up
LV0199	(2S)-2-[(9-Oxononanoyl)oxy]-3-(palmitoyloxy)propyl 2-(trimethylammonio)ethyl phosphate	Lipids	Lips	1436400	2014130	2645463	1828975	933406	1198333	770697	0.834516	1.2094	up
LV0201	2-Methyl-2-propanyl [(2S)-5-amino-1-{[(1S)-2-{[(2S,3S,5R)-6-(butylamino)-1-cyclohexyl-3-hydroxy-5-methyl-6-oxo-2-hexanyl]amino}-2-oxo-1-phenylethyl]amino}-1,5-dioxo-2-pentanyl]carbamate (non-preferred name)	Lipids	Lips	67983	58962	86804	86127	51194	66906	50706	0.1738	0.619793
LV0203	2-[(8-Carboxyoctanoyl)oxy]-3-(palmitoyloxy)propyl 2-(trimethylammonio)ethyl phosphate	Lipids	Lips	81714	96594	72041	37194	31683	60566	43587	0.977468	0.270532
LV0204	2-[(8-Carboxyoctanoyl)oxy]-3-(palmitoyloxy)propyl 2-(trimethylammonio)ethyl phosphate	Lipids	Lips	161898	227946	380486	209193	88238	163051	90680	0.773994	1.37103	up
LV0210	PC 14:0/14:0	Lipids	Lips	1340172	1620412	1752168	1067542	932262	954982	718843	0.768959	0.698624	up
LV0211	1-O-Octadecyl-2-azelaorylglycerophosphocholine	Lipids	Lips	1118537	1633815	1105912	868862	663255	830146	490057	1.05761	0.578632
LV0212	PC 16:2/14:1	Lipids	Lips	271135	296987	320521	247432	194532	188240	116313	0.771878	0.771449	up
LV0214	PC 16:1/14:1	Lipids	Lips	282793	347168	212097	242136	165786	197776	124256	0.953882	0.482052
LV0215	PC 16:1/14:1	Lipids	Lips	30638	175507	60683	120565	18407	72244	49772	1.13884	0.953148	up
LV0216	PC 16:1/14:1	Lipids	Lips	1044072	993368	1096260	693719	650693	565838	530596	0.806736	0.619921	up
LV0218	PC 16:1/14:0	Lipids	Lips	807249	1100246	714627	619030	472953	600476	352585	1.00465	0.488362
LV0219	PC 16:0/14:0	Lipids	Lips	220609	199571	244078	152801	141785	137978	112914	0.682627	0.600319	up
qc0603	PC(C38H76NO8P)	Lipids	Lips	5863	11703	5009	8627	7610	17967	8475	-0.369991	-0.735357
qc0604	PC(14:3/17:3)	Lipids	Lips	365600	447513	93504	47842	23218	44041	32067	3.61818	1.09395	up
qc0605	PC(?)	Lipids	Lips	194467	141693	65283	82843	40706	59249	8191	2.22113	1.03881	up
LV0220	PE 18:2/16:1	Lipids	Lips	32534	21657	45868	19011	12881	9956	3340	1.63472	1.89441	up
LV0221	PS 18:3/14:1	Lipids	Lips	1207838	1217440	3008045	1743352	1253600	2002828	803327	-0.15828	0.811922
LV0222	PC 16:1/16:1	Lipids	Lips	31030	21189	55827	27964	20119	32616	12119	0.272342	0.954562
LV0223	PC 16:1/16:1	Lipids	Lips	11700	37115	35068	25857	9288	9023	1150	1.9117	2.23141	up
LV0224	PC 16:1/16:0	Lipids	Lips	723	4967	1890	1372	535	1831	601	1.52439	0.721714	up
LV0225	PE 18:4/18:2 or 18:3/18:3	Lipids	Lips	203701	209945	477032	544604	293455	332202	193500	-0.400781	0.903632
LV0227	PE 20:5/16:0	Lipids	Lips	633626	641915	1212190	1197690	895284	937839	548962	-0.316153	0.601699
LV0228	PE 20:5/16:0	Lipids	Lips	144097	162134	343789	117883	88368	126763	61395	0.732168	1.32442	up
LV0230	PE 20:4/16:0	Lipids	Lips	35014	45589	72262	89690	36274	47949	26792	0.123113	1.12977
LV0232	PC 18:3/15:0	Lipids	Lips	1138874	1396557	2967108	1879798	915015	1486698	607449	0.337832	1.27266
LV0233	1-oleoyl-2-linoleoyl-GPE (18:1/18:2)*	Lipids	Lips	4128	269	2995	642	4860	3765	5100	-1.05725	-1.33102	down
LV0234	PC 18:2/15:0	Lipids	Lips	96548	128823	224114	157691	72455	115161	50526	0.505442	1.26598
LV0235	PC 18:4/16:0	Lipids	Lips	327833	270332	905390	550448	284698	587524	204786	-0.263451	1.01978
LV0236	PC 18:3/16:0	Lipids	Lips	1460632	2354854	6658444	3229691	1818108	3527013	1894354	-0.339056	1.03478
LV0237	PC 18:2/16:0	Lipids	Lips	243209	4617238	9992152	6885164	2109626	7920311	3500142	-0.892047	0.903878
LV0238	PC 18:1/16:0	Lipids	Lips	73987	230918	586793	343758	107907	519002	224126	-0.895896	0.713829
LV0239	PC 18:1/16:0	Lipids	Lips	23054	98854	149421	93668	59850	83269	27051	0.103779	1.09947
LV0240	PC 18:0/16:0	Lipids	Lips	57284	48255	100019	56422	41890	44353	30747	0.436354	1.0042
LV0241	PC 19:3/16:0	Lipids	Lips	276018	471085	1115285	750623	309773	410552	127061	0.40325	1.72375
LV0242	PC 19:2/16:0 or 20:2/15:0	Lipids	Lips	289219	478551	518906	267354	160587	207487	87463	1.33807	1.3724	up
LV0243	PC 19:2/16:0 or 20:2/15:0	Lipids	Lips	121746	284687	749262	344782	253967	221000	74564	0.149779	1.57836
LV0244	PC 19:1/16:0 or 20:1/15:0	Lipids	Lips	533559	590479	1232964	513476	333168	382720	189864	0.896465	1.53219	up
LV0245	PC 19:1/16:0 or 20:1/15:0	Lipids	Lips	16189	15296	43168	16306	8410	24883	6482	0.247765	1.16536
LV0246	PC 20:5/16:1	Lipids	Lips	18443778	17684266	40956221	31340422	20124656	29736931	13318920	-0.221398	0.779412
LV0247	GPCho 36:5	Lipids	Lips	479378	727525	1424668	1237230	888202	996113	417087	-0.346241	0.794905
LV0248	GPCho 36:5	Lipids	Lips	25815372	30475107	64241333	42007661	27651987	45416354	15701852	-0.0722219	0.844264
LV0250	PC 20:4/16:0	Lipids	Lips	950671	894859	2246511	1689937	1081331	2077693	706164	-0.481541	0.611318
LV0251	GPCho 36:3	Lipids	Lips	50999	41417	287783	232495	15818	345074	133961	-1.83582	0.657245
LV0252	GPCho 36:2	Lipids	Lips	131028	19087	19550	58487	29528	23288	13068	1.77303	0.829193	up
LV0253	GPCho 36:1	Lipids	Lips	163268	240950	263082	191819	102672	90217	60194	1.26049	1.4309	up
LV0255	GPCho 36:0	Lipids	Lips	112948	203245	176065	122719	80182	45994	60071	1.34855	1.26685	up
LV0256	GPCho 36:0	Lipids	Lips	20056	61987	14899	19688	13552	30645	8232	1.23098	-0.0151726
LV0258	2-[(11-{[(E)-(2-Diazonio-2,4-cyclopentadien-1-ylidene)(oxido)methyl]oxy}undecanoyl)oxy]-3-(stearoyloxy)propyl 2-(trimethylammonio)ethyl phosphate	Lipids	Lips	4772	2242	16126	7122	10819	8292	6571	-1.28749	0.441312
LV0260	2-[(11-{[(E)-(2-Diazonio-2,4-cyclopentadien-1-ylidene)(oxido)methyl]oxy}undecanoyl)oxy]-3-(stearoyloxy)propyl 2-(trimethylammonio)ethyl phosphate	Lipids	Lips	529986	472160	1501479	454445	592740	792736	449566	-0.287758	0.677
LV0261	(23E)-23-(2-Diazonio-2,4-cyclopentadien-1-ylidene)-6,23-dihydroxy-2,2-dimethyl-11-oxo-9-[(stearoyloxy)methyl]-5,7,10,22-tetraoxa-2-azonia-6-phosphatricosane 6-oxide	Lipids	Lips	43804	22414	86245	23631	57203	71516	51621	-0.860462	-0.129881
LV0262	(23E)-23-(2-Diazonio-2,4-cyclopentadien-1-ylidene)-6,23-dihydroxy-2,2-dimethyl-11-oxo-9-[(stearoyloxy)methyl]-5,7,10,22-tetraoxa-2-azonia-6-phosphatricosane 6-oxide	Lipids	Lips	42570	11092	37619	13332	18902	23544	6189	0.726868	0.652078	up
qc0061	Guanine-iso	Nucleotide acide	NTs			2330		4802		2397	#DIV/0!	-0.627467
qc0062	Guanine	Nucleotide acide	NTs	7533565	9728126	7168876	10669702	6625693	4480309	5516531	0.639396	0.686823	up
qc0148	Thymidine	Nucleotide acide	NTs	82892	77611	574575	92859	55588	64740	71067	0.33101	2.38703
qc0151	Uridine	Nucleotide acide	NTs	120173	413966	352325	356355	509974		489173	-0.903482	-0.495563
qc0033	Adenine	Nucleotide derivatives	NTs	9802879	11125682	10727746	12882348	8731469	6614067	7753338	0.442613	0.616544
qc0063	Xanthine	Nucleotide derivatives	NTs	273214	216606	136629	226342	151971	89860	89688	1.14812	0.715725	up
qc0159	Deoxyadenosine	Nucleotide derivatives	NTs	1239352	1630157	18368401	1660118	1235362	1096436	1180015	0.29355	3.09673
qc0168	Adenosine	Nucleotide derivatives	NTs	23797315	16658151	24256175	29303240	41904008	39236554	40181285	-0.99947	-0.594665	down
qc0242	N2.N2-Dimethyguanosine	Nucleotide derivatives	NTs	39662	51200	151856	61970	76390	48930	63300	-0.468771	0.765917
qc0262	2'-Deoxyinosine-5'-monophosphate	Nucleotide derivatives	NTs	370644						3308	6.80793	#DIV/0!
qc0277	Adenosine 3'-monophosphate	Nucleotide derivatives	NTs	16118333	19805819	58735393	38525977	37522329	33206028	38200197	-1.01539	0.421519
qc0805	Benzoic Acid（+）	Organic acid	OAs				407	808			#DIV/0!	-0.989326
qc0021	Pyroglutamic acid	Organic acid	OAs	3936416	5133434	12107485	8945531	6756500	9874138	8087073	-0.861432	0.353444
qc0022	Pipecolinic acid	Organic acid	OAs	5108909	9777148	15610594	8889379	6564981	8801372	5421225	0.103202	0.822021
qc0023	Cycloleucine	Organic acid	OAs	2901458	3584422	7858064	6868558	3345743	3701933	4529336	-0.250926	0.932126
qc0032	L-(-)Malic Acid	Organic acid	OAs	1666	8715	12403		7161	5302	7640	-0.368503	0.888241
qc0806	Salicylic acid	Organic acid	OAs	6896390	8897154	6681003	52852758	10209148	7928675	12077711	-0.350993	1.56338
qc0807	3-Hydroxybenzoic acid	Organic acid	OAs	1238155	2123301	1032172	1000574	1029634	990549	1084040	0.699817	-0.0258397
qc0070	orotic acid	Organic acid	OAs	5927	3419	10270	13203	18034			-1.9483	-0.619717	down
qc0075	p-Coumaric acid	Organic acid	OAs	9924		13891	7327	3274	8723	7262	0.628423	0.724718	up
qc0076	Coumaric acid	Organic acid	OAs	1774400	1898517	2583355	2068501	563898	671803	639566	1.55479	1.89567	up
qc0818	Galloyl acid	Organic acid	OAs	365583	343063	180888	187452	168283	214851	206348	0.85058	-0.0934472
qc0824	D-Galacturonic Acid	Organic acid	OAs	39852	43132	51032	39282		28979	26475	0.581542	0.703658	up
qc0825	Ferulic acid	Organic acid	OAs	1724558	2242495	1532992	2412154	1241298	866564	1075259	0.902588	0.894599	up
qc0114	4-Hydroxy-6-methylquinoline-3-carboxylic acid	Organic acid	OAs	7532	6680	1786		8672	5017	5831	0.127119	-1.86519
qc0115	Indole-3-Butyric Acid	Organic acid	OAs	5118	4519	3696	3693	2860	1867	1612	1.18929	0.806086	up
qc0239	Corchorifatty acid B	Organic acid	OAs	25372	12339	10934	15921	8783	10199	5512	1.20752	0.717725	up
qc0241	N-acetylneuraminic acid	Organic acid	OAs		18539		126303	36959	36469	56634	-1.2256	1.54265
qc0252	12-Hydroxyarachidonic acid	Organic acid	OAs	4181	3900	3954	1413	1763	2726		0.84814	0.257722
qc0265	Caffeoyl shikimic acid	Organic acid	OAs	449482	351953	244227	157123	574443	576107	492184	-0.450479	-1.4482
qc0284	Arabidopyl shikimic acid	Organic acid	OAs	92258	60928	92370	83924	17362	50870	38520	1.10598	1.30868	up
qc0288	Chlorogenic acid	Organic acid	OAs	1008158	855029	1083535	1383425	134495	182852	172027	2.51373	2.91869	up
qc0298	Feruloyl quinate	Organic acid	OAs	8146330	9092278	15764118	19332972	6012034	6339217	6508930	0.455262	1.48097
qc0301	Benzoyloxy-hydroxypropyl glucopyranosiduronic acid	Organic acid	OAs	74940	59859	90903	114602	51500	58171	63420	0.224242	0.832605
qc0321	Sinapoyl quinic acid	Organic acid	OAs	4883	8254	3758	22267		5358	5306	0.300887	1.28715
qc0019	Pyrogallol	Others	Others		62186		43153	92626	85688	185928	-0.965273	-1.4924	down
qc0020	Phloroglucinol	Others	Others	26732	111028	62274	112569	112472	106762	149884	-0.836963	-0.49306
qc0034	linalool	Others	Others	7956	18189	12334	3734	17913	17239	9659	-0.192355	-0.8947
qc0043	Nicotinamide-N-oxide	Others	Others	119148	338888	674276	426931	374730	455541	174118	-0.547823	0.71773
qc0044	3.4-Dihydroxybenzaldehyde	Others	Others	5781	4997			8179	13856	27645	-1.61961	#DIV/0!
qc0045	6-hydroxynicotinic acid	Others	Others	36569	41709	58350	76209	57895	40467	34771	-0.181227	0.600333
qc0052	Carbachol	Others	Others	197127	97997	93128	92874	332052	101009	161544	-0.425648	-1.09165
qc0054	4(3)-Quinazolinedione	Others	Others	9125136	8947979	10874481	8888103	2217592	2693768	2587404	1.85408	1.98301	up
qc0064	Methyl Salicylate	Others	Others	146			648		141		0.0502732	2.2003
qc0067	Adonitol	Others	Others		5933	24192		4718	2232		0.771749	2.79945	up
qc0072	N-Tigloylglycine	Others	Others		10906		4051	4111	6014	5465	1.06946	-0.359308
qc0821	coniferaldehyde	Others	Others	149401	145645	137565	122333	103134	65613	63369	0.931056	0.748062	up
qc0101	C13H16O	Others	Others	1136675	1401142	2809726	3630159	2114468	2145030	1952308	-0.706462	0.636985
qc0108	Sinapyl alcohol	Others	Others	470733	455311	522153	692177	340684	291517	284604	0.599428	0.990436	up
qc0111	C6H15NO6	Others	Others		5220	3937	27917	7846		1200	0.20677	1.81612
qc0121	Sinapinaldehyde	Others	Others	241153	18678	243117	226325	331819	306051	40963	-0.800521	0.0528527
qc0122	Hydroxy-β-ionone	Others	Others	21923	17276	68149	38373		41357	24935	-0.758018	0.684245
qc0127	2(1H)-naphthalenone	Others	Others	97779	67960	62218	53827	112129	105271	74959	-0.233865	-0.748094
qc0130	4.7.10-Trioxa-1.13-tridecanediamine	Others	Others	102898	21453991	22282686	16745348	21618630	19819257	20195496	-0.9306	-0.0742387
qc0131	2.4-Dichlorphenoxyacetic Acid	Others	Others	61860	48790	62327	105375	28240	66064	11367	0.651386	1.25128	up
qc0186	Pantetheine	Others	Others	14932	4606	4857	7886	3460	2546	2855	1.7257	1.10913	up
qc0197	biochanin A	Others	Others	5592	2708	3314	1555	1649	3717	2437	0.674045	-0.0954409
qc0198	prunetin	Others	Others			289	311			589	#DIV/0!	-0.973305
qc0199	calycosin	Others	Others	6642	7149	7175		7749	13670	10499	-0.625681	-0.568357
qc0200	glycitein	Others	Others	5203	3904	6135	19061	5842	7049	6695	-0.519812	0.948334
qc0203	orobol	Others	Others	6502	9658	4766	6130	5229	3306	2310	1.16036	0.591731	up
qc0213	9.17-Octadecadiene-12.14-diyne-1.11.16-triol	Others	Others	449759	722799	361211	533859	411606	404263	311294	0.641926	0.252339
qc0222	4-Oxoretinol	Others	Others	29044	59419	26757	55696	24062	24713	10545	1.16152	1.06002	up
qc0229	18-Nor-4.15-dihydroxyabieta-8.11.13-trien-7-one	Others	Others	9773	20855	11438	5570	21541	8577	15992	-0.005266	-0.853904
qc0231	Gallocatechin	Others	Others	10606	3749	15222	21725	12668	7828	8733	-0.440885	0.923019
qc0232	Epigallocatechin	Others	Others	2084	3495	5230	4883	10811	5504		-1.54812	-0.689988	down
qc0235	Arabidopyl osmundalactone	Others	Others	3360	1338	3186		337		683	2.20348	2.64318	up
qc0247	Dasyclamide	Others	Others	114	226	235	236	2081	270	227	-2.33768	-1.86749	down
qc0292	Gentiopicrin	Others	Others	24292	20680	16328	19520	11712	8959	20227	0.721959	0.394825
qc0304	DIMBOA glucoside	Others	Others	25117	40721		125564	55120	30861	40704	-0.359291	1.57214
qc0306	Digitoxigenine	Others	Others	3968	4962	10641	4352	4804	8979	9346	-0.788008	-0.0404513
qc0312	2-Propenyl (sinigrin)	Others	Others	1129823	781832	2562541	1941671	1177243	2146138	2743638	-1.0812	0.155249
qc0314	Syringenone	Others	Others	975492	1215936	712514	976677	685327	555692	896532	0.620875	0.245336
qc0315	C19H35NO7	Others	Others	1650	8166	1644	5275	2328	1784	2009	1.26633	0.761759	up
qc0317	Rotenone	Others	Others	945	3441	3410	756	2236	712	957	0.752546	0.678303	up
qc0347	C19H34O9	Others	Others	7758	6803	11127	14187	9890	17542	16888	-1.02089	-0.22306
qc0396	Rhodomyrtone	Others	Others	2550590	1775682	5549062	4397929	3737237	4926920	5555059	-1.13168	0.0694527
qc0482	Phellodenol H O-hexoside	Others	Others	1860		1692	1342	3403	1322		-0.345012	-0.639093
qc0518	cucurbitac B	Others	Others	875	589	603	1478	1767		882	-0.855532	-0.348171
qc0585	C32H59N5O10	Others	Others	46919	8413	22841	3498	31728	4194	27562	0.386684	-0.68423
qc0157	p-Coumaroyl-2-hydroxyputrescine	Phenolamine	Phes	66114	63629	44701	52397	41562	49731	34386	0.630876	0.212732
qc0166	N-Feruloyl putrescine	Phenolamine	Phes	679582	640890	17365902	47618111	1422215	1039752	1336831	-0.939527	4.68143
qc0184	N-p-Coumaroylagmatine	Phenolamine	Phes	6483	7854	5683	12325	2680	3463	1996	1.40178	1.73068	up
M038	Feruloylcadaverie	Phenolamine	Phes	102944	24634	75292	88969	44335	18484	48262	0.78473	1.14934	up
qc0190	Feruloyl putrescine derivative	Phenolamine	Phes	8254	7839	81484	19318		8740	7505	-0.0135625	2.63346
qc0214	N-p-Coumaroylspermidine	Phenolamine	Phes	697768	702887	1911257	5303701	1013573	971970	867574	-0.441475	1.92341
qc0215	N-Caffeoylagmatine	Phenolamine	Phes		3003	6391	4935	2886	2930	3868	-0.104236	0.810926
qc0216	N-Sinapoylputrescine	Phenolamine	Phes	11905	11909	1443436	4106784	106526	7970	24258	-1.95768	5.90691
qc0234	N-Feruloylagmatine	Phenolamine	Phes	200935	251889	993412	5858741	1722399	959905	1773211	-2.71361	1.20593
qc0237	N-Caffeoylspermidine	Phenolamine	Phes	22443	36533	229789	910602	64491	37700	34731	-0.630192	3.64306
qc0253	N-Feruloylspermidine	Phenolamine	Phes	7939560	6003946	10540857	15426254	14026366	9578236	13130954	-0.812621	0.0844709
qc0254	N-p-Coumaroylserotonin	Phenolamine	Phes	3026	3465	1434	20110	1844	1750		0.85285	2.58362	up
qc0266	N-Feruloyltryptamine	Phenolamine	Phes	1661853	1691355	2308580	3451687	1652941	1284144	1673700	0.125492	0.906086
qc0267	N-Sinapoylagmatine	Phenolamine	Phes	3763	2769	8829	36485	535	2206		1.25282	4.04718	up
qc0281	N-p-Coumaroylspermidine derivative	Phenolamine	Phes		1371	3839	9726	2653	3209	1007	-0.739909	1.56668
qc0350	Feruloyl putrescine O-hexoside	Phenolamine	Phes	12991	17866	42550	345070			9525	0.695807	4.34678	up
qc0352	Feruloyl putrescine O-hexoside	Phenolamine	Phes	14026		103841	369576	32522	2490	14287	-0.228492	3.84844
qc0370	Putrescine derivative	Phenolamine	Phes	9988	10849	8922	24520	5320	10632	9522	0.295085	0.977598
qc0371	N'.N''-Di-p-Coumaroylspermidine	Phenolamine	Phes	14908	26449	33477	189665	39893	10776	7642	0.089326	2.52108
qc0412	N'.N''-p-Coumaroyl.Feruloylspermidine	Phenolamine	Phes	61450	9987	142462	545294	59839	8987	22060	0.237576	3.50473
qc0435	N'.N''-Feruloyl.Caffeoylspermidine	Phenolamine	Phes	3732	14176	354729	910109	72595	11012	45118	-2.26065	3.88155
qc0445	N'.N''-Di-p-Coumaroylspermine	Phenolamine	Phes	261095	1217	4309639	13641583	1257139	715887	480444	-2.64051	3.45615
qc0453	N'.N''-DiFeruloylspermidine	Phenolamine	Phes	376469	755303	10824631	29323219	2431340	452847	653642	-1.05932	4.08935
qc0454	N-Feruloylspermidine derivative	Phenolamine	Phes	2163	3233	13501	114839	5155	1233	3398	-0.273866	4.29807
qc0499	N'.N''-DiSinapoylspermidine	Phenolamine	Phes	232431	213592	212473	178003	379216	387314	382475	-0.780233	-0.972117	down
qc0600	N'.N''.N'''-DiFeruloyl.Sinapoylspermidine	Phenolamine	Phes	2931	1035	2169	10020	1283	1585	1333	0.501914	2.12174
qc0050	Indole-3-carboxaldehyde	Phytohormone	PHs	7536	12128	25947	17069	15361	6020	15024	-0.303617	0.825699
qc0815	Indole-2-Carboxylic Acid	Phytohormone	PHs	7374	3967	5414	3860	2730	3193	2658	0.987293	0.697008	up
qc0816	Indole-5-Carboxylic Acid	Phytohormone	PHs	5089	7360	7154	8033	3531	2210	49513	-1.56509	-1.27828	down
qc0819	Shikimic Acid	Phytohormone	PHs	1983552	2137052	1915315	1595059	686720	1123634	1011423	1.13121	0.899983	up
qc0822	NAA (naphthylacetic acid)	Phytohormone	PHs	5338	3988	2401	1864	5408	3041	2319	0.377543	-0.75117
qc0826	Indole-3-Butyric Acid	Phytohormone	PHs	447		192		105	424		0.757007	-0.462161
qc0830	Melatonin	Phytohormone	PHs	2731	3882	2794		1235	203	408	2.42586	2.18289	up
qc0833	ABA	Phytohormone	PHs	2422	743	1418	372	777	401	1441	0.858152	0.035906
qc0316	AKD 2B1	Phytohormone	PHs		358	356	176		2197	359	-1.83586	-2.26439	down
qc0391	IAA-Asp-N-Glc	Phytohormone	PHs	8449	2630	7328	4936	15991	11636	7837	-1.09357	-0.946963	down
qc0082	3-Phenylphenol	Ployphenol	PPs	2251	3083	1968	2731	2389	7339	3329	-0.706571	-0.889435	down
qc0089	Coniferyl aldehyde	Ployphenol	PPs	9554	12912	5576	9618	8331	14134	14764	-0.143721	-0.707963
qc0090	Esculetin	Ployphenol	PPs	5600	11894	7218	4964	4268	9949	2913	0.615298	0.0931884
qc0110	Ferulic acid	Ployphenol	PPs	358275	456930	408048	505911	273531	239194	296676	0.595271	0.760237	up
qc0138	Resveratrol	Ployphenol	PPs	904	2632	1828	2594	1036	1303	1016	0.660768	0.983349	up
qc0843	β-glucogallin	Ployphenol	PPs	2652015	335411	223085	77559	248971	333000	213010	2.49487	-0.817902
qc0002	Putrescine	Polyamine	PAs	936371	593244	1752801	1418131	941474	818270	856560	-0.189399	0.862339
M046	cadaverine	Polyamine	PAs	49924	334459	411831	442168	582440	552960	515263	-1.51747	-0.365777
qc0024	N-Acetylputrescine	Polyamine	PAs	50168	64291	2050320	98206	128412	78908	84835	-0.766941	3.4635
qc0113	Spermine	Polyamine	PAs	2641140	20271705	23321127	22911009	27320181	27090937	25625880	-1.21955	-0.206809
qc0123	Phosphocreatine	Polyamine	PAs	42867		3889		7007	5966	20118	1.95839	-1.50401
qc0156	N-Caffeoylputrescine	Polyamine	PAs	3734	9013	26512	66230	5392		3762	0.477684	3.34075
qc0161	Spermidine derivative	Polyamine	PAs	18387	8246	36810	107788	6423	6043	14548	0.56447	3.00523
qc0207	Spermidine derivative	Polyamine	PAs		1823	2761		4958		10516	-2.08546	-1.48658	down
qc0004	trans-2-Hexenal	Saccharides	Sacs	339262	1004908	1368897	1413123	633359	690627	611845	0.0587251	1.10814
qc0811	L-(+)-Arabinose	Saccharides	Sacs	72592	69390	63539	244658	59106	56924	62035	0.258267	1.37641
qc0091	D-（+）-Gluconic acid δ-lactone	Saccharides	Sacs	32559	14561	22443	38653		12507	11645	0.964197	1.33894	up
qc0263	Patulin O-hexside(NH4+)	Saccharides	Sacs		35802	28954	47634	26797	22091	25901	0.522177	0.619255
qc0273	Fructose 1.6-diphosphate	Saccharides	Sacs	280336	356420	187290	230457	382971	368921	353318	-0.210545	-0.818657
qc0289	Benzoyloxy-hydroxypropyl Glucuronolactone	Saccharides	Sacs	408153	418815	486449	715002	389035	402747	363476	0.102651	0.641525
qc0294	Sucrose(Na+)	Saccharides	Sacs	5932442	7260520	6792345	9603525	4133066	3088786	5583331	0.628003	0.941567	up
qc0295	D-Trehalose	Saccharides	Sacs	6414088	8381721	7491912	10319710	4458864	3385482	5722026	0.710116	0.977746	up
qc0035	γ-terpinene	Terpenoids	Ters	15090	9974	3615	10050	6746	4512	5875	1.1338	0.25867
qc0036	(+/-)-limonene	Terpenoids	Ters	7512	25811	9042	22732	11966	7768	5553	0.983085	0.914413	up
Ter14	Ter14	Terpenoids	Ters	6096	11031	13486	8243	40365	12716	25394	-1.611	-1.26765	down
Ter15	Ter15	Terpenoids	Ters	1223	999	2008	2763	1460	2974	1228	-0.76449	0.337942
Ter03	Ter03	Terpenoids	Ters	3277	2328	1124	8417	14563	7599	3136	-1.58927	-0.821848	down
Ter03-1	Ter03-1	Terpenoids	Ters	8123	11689	5183	5700	3767	14975	8709	0.114478	-0.74982
Ter11	Ter11	Terpenoids	Ters	6699	14471	6435	8361	6579	5887	3010	1.03695	0.520137
Ter04	Ter04	Terpenoids	Ters	262	264		528	259		119	0.476677	1.48215
Ter04-1	Ter04-1	Terpenoids	Ters	3395	1022	803	1734	1872	2503	2868	-0.128558	-0.928501
qc0223	Oryzalexin C	Terpenoids	Ters	30726	16036	16912	38107	6041	11222	26155	0.692006	0.926599	up
Ter02	Ter02	Terpenoids	Ters	4910	8965	5460	3371	2644	3650	14408	0.00768012	-0.644159
Ter02-1	Ter02-1	Terpenoids	Ters	3386	4571	6376	4018	5501	1047	2191	0.449719	0.835173
Ter13	Ter13	Terpenoids	Ters	4564	10406	2285	4171	3279	2149	4120	1.23377	0.0204045
qc0246	Momilactone A	Terpenoids	Ters	164984	153115	254265	422110	679576	460565	303912	-1.59761	-0.509266
Ter05	Ter05	Terpenoids	Ters	46902	65355	29576	83456	189056	128516	115965	-1.36439	-1.35446	down
qc0248	Phytocassane D	Terpenoids	Ters	3463	15364	4942	7211	2116	3554	6436	1.22204	0.590553	up
qc0249	Phytocassane E	Terpenoids	Ters	6712	22100	15377	12184	5503	8033	10979	0.817968	0.753926	up
Ter12	Ter12	Terpenoids	Ters	5211	6525	4374	2420	5807	1551	3008	0.764044	-0.0245637
Ter07	Ter07	Terpenoids	Ters	613495	287968	726288	607673	494848	631084	201816	0.0263213	0.591698
qc0261	Tricalysiamide B	Terpenoids	Ters	143041	184651	219025	373960	615912	402100	288298	-1.41012	-0.554467
qc0313	Rehmaionoside C	Terpenoids	Ters	30826	33517	62768	70649	37000	39839	35440	-0.218271	0.833817
qc0337	Diosgenin	Terpenoids	Ters	4381623	2047400	10219587	8072375	3926118	8822058	10340478	-1.25955	0.248988
qc0433	24-Epibrassinolide	Terpenoids	Ters	4730	2684	3957	1811	1182	3768	1806	0.719045	0.356864
qc0456	Phellodensin F	Terpenoids	Ters	4800073	4298768	3678925	4096304	590356	735980	673493	2.77077	2.54397	up
qc0466	Cucurbitacin I	Terpenoids	Ters	878	569	588	1708	292	287	293	1.31563	1.98169	up
qc0467	Cucurbitacin D	Terpenoids	Ters	4608	952	3110	1673	1695	654	662	1.4698	1.25264	up
qc0500	canthaxanthin	Terpenoids	Ters	27226	17081	9393	13467	13397	27301	11334	0.353098	-0.601611
qc0534	Lupulin A	Terpenoids	Ters	620916	452096	615049	426463	742527	817936	794680	-0.549186	-0.592173
qc0579	Picramnioside F	Terpenoids	Ters	27637	29592	52788	26284	33532	11984	21622	0.354579	0.821
qc0616	Anisofolin A	Terpenoids	Ters	1476	516	593	307	587	732	295	0.88854	-0.257681
LV0004	niacin	Vitamin	Vits	1670237	1808855	2325241	1897851	1264760	1165328	1039730	0.588813	0.868402	up
LV0005	Trigonelline	Vitamin	Vits	5102406	15861942	28127248	18437408	11957768	15012484	13241569	-0.354719	0.796578
qc0046	4-Methyl-5-thiazoleethanol	Vitamin	Vits	49288	137030	78792	38449	103879	204806	290342	-1.09989	-1.76818	down
LV0008	pyridoxal	Vitamin	Vits		584	6224		3478	3567	1478	-2.28236	1.13144
LV0009	Pyridoxamine	Vitamin	Vits	55165	72053	96082	155880	149125	119629	79527	-0.867986	0.117917
qc0088	(S)-(+)-2-(anilinomethyl)pyrrolidine	Vitamin	Vits	55391	72660	139629	151137	59895	48674	40456	0.366127	1.54927
qc0119	Nicotinoylcholine	Vitamin	Vits	6938	5840	6101	18406	7446			-0.220875	0.718656
LV0026	PLP	Vitamin	Vits	16986	9076	12571	6620	15787	16857		-0.32487	-0.766388
qc0162	Nicotinate ribonucleoside	Vitamin	Vits	3203145	2254118	3069153	3159516	2643803	1670379	943510	0.63871	0.829457	up
LV0034	thiamine	Vitamin	Vits	977744	2913049	1048220	1156676	3011324	4684013	3513264	-0.941508	-1.76086	down
qc0230	Nicotianamine	Vitamin	Vits	1231107	1187617	729548	559197	757296	264561	414154	1.33714	0.428863
qc0259	Pyridoxine O-glucoside	Vitamin	Vits	14688123	15691202	16996455	4104614	19116240	25781446	20385524	-0.51866	-1.04443
qc0276	4-Pyridoxic acid O-hexoside	Vitamin	Vits	12949560	15702121	25067113	25527875	29267870	23973584	26937817	-0.899647	-0.0792723
qc0307	Riboflavin(Vitamin B2)	Vitamin	Vits	9074636	8117145	7476890	7208133	15835589	15657333	15111753	-0.853793	-1.08117	down
LV0138	Ergocalciferol	Vitamin	Vits	3748	5055	9709	6637	3772	5666	6766	-0.29532	0.59755
LV0139	δ-Tocopherol	Vitamin	Vits	4186	3305	2663	2066	1563	2843	1892	0.835227	0.171604
LV0140	β-Tocotrienol	Vitamin	Vits	7924	3661	6630	1078	2694	1633	1309	1.62448	1.03665	up
LV0142	γ-Tocopherol	Vitamin	Vits	1201	1576	1063	3427	3234	2156	1398	-0.704497	-0.0113086
qc0348	alpha-Tocotrienol	Vitamin	Vits	143	314				302	613	-1.00158	#DIV/0!
LV0145	α-Tocopherol	Vitamin	Vits	10007	17232	60839	31126	13210	46631	16857	-0.908553	0.846858
LV0152	Phylloquinone	Vitamin	Vits	2540	3799	1629	5887	5956	5128	3394	-0.606573	-0.360863
qc0575	NAD	Vitamin	Vits	3266917	10142067	15484570	14612541	8801327	10136925	12765858	-0.656507	0.509918
qc0642	NADP	Vitamin	Vits	23298	499431	495984	532934	452808	388408	401044	-0.66387	0.313123

## Sheet: table S3
Table S3. RNA-seq data statistics.
Sample name	Total raw reads(M)	Total clean bases(G)	Total clean reads(M)	Total mapped reads(M)	Percentage of reads mapped	Average percentage of reads mapped
d14_leaf_rep1	42.2409	6.27	41.9762	40.8764	0.9738	0.97475
d14_leaf_rep2	46.011	6.82114	45.7316	44.6204	0.9757
d10_leaf_rep1	40.9	6.07369	40.6715	39.6343	0.9745	0.9752
d10_leaf_rep2	44.3414	6.59	44.0943	43.0316	0.9759
ZH11_leaf_rep1	45.0039	6.68424	44.7458	43.5959	0.9743	0.97475
ZH11_leaf_rep3	47.4515	7.03843	47.1092	45.9409	0.9752

## Sheet: table S4
Table S4. FPKM of differentially expressed genes in each genotype.
gene_id	d10	d10	ZH11	ZH11	d14	d14	d10-FC	d10-p	d14-FC	d14-p	MSU annotation
LOC_Os01g01850	0.019863	0.068377	0	0	0.111584	0	6.93301	0.0117486	7.30354	0.00789327	transposon protein putative unclassified expressed
LOC_Os01g03180	3.13464	5.50661	1.67033	1.64224	3.03667	3.66153	1.41617	0.000147253	1.01423	0.00666477	retrotransposon protein putative unclassified expressed
LOC_Os01g03340	42.1783	63.9019	162.177	78.6951	50.8363	124.577	-1.14414	0.00935719	-0.470217	0.285404	BBTI4 - Bowman-Birk type bran trypsin inhibitor precursor expressed
LOC_Os01g03390	1.01987	2.08734	4.99286	2.14208	1.22616	1.64561	-1.15353	0.0507006	-1.30627	0.0270348	BBTI7 - Bowman-Birk type bran trypsin inhibitor precursor expressed
LOC_Os01g03730	2.24452	3.23343	0.728393	1.67667	1.68914	1.34458	1.20315	0.025181	0.332719	0.537914	nuclease PA3 putative expressed
LOC_Os01g04230	0.094773	0.163302	0.021481	0.061032	0.478328	0.168233	1.52852	0.137444	2.81917	0.00551444	ictive receptor kise At2g26730 precursor putative expressed
LOC_Os01g04530	0.22979	0.207174	2.16638	0.636791	0.341874	0.875503	-2.61269	0.00468777	-1.20891	0.176627	expressed protein
LOC_Os01g04590	1.51097	1.79948	1.08541	1.18188	3.29786	2.02113	0.567487	0.181398	1.24318	0.00321229	expressed protein
LOC_Os01g04620	1.5183	1.48245	0.422422	0.740705	1.65915	0.585062	1.38165	0.0299658	0.995695	0.118424	transposon protein putative unclassified expressed
LOC_Os01g04630	7.99193	6.01403	20.7245	15.8788	7.66301	10.9579	-1.36563	3.46303e-08	-0.976848	7.62216e-05	mucote cycloisomerase putative expressed
LOC_Os01g05440	0.06855	0.059531	0	0	0.062995	0.117821	5.28753	0.0269042	5.6496	0.0176434	XH domain containing protein expressed
LOC_Os01g05480	0.162919	0.21698	0.133781	0.174225	0	0.035561	0.334981	0.783549	-3.01031	0.0236512	expressed protein
LOC_Os01g05810	0.611576	0.286562	1.2981	0.74809	0.642269	0.86091	-1.1735	0.0281344	-0.443196	0.402508	gamma-glutamyltranspeptidase 1 precursor putative expressed
LOC_Os01g06300	0	0.013904	0	0	0.012183	0.077083	3.89102	0.201768	6.47824	0.0302335	transposon protein putative unclassified expressed
LOC_Os01g06450	0.034233	0	0.267337	0.150784	0.032033	0.076189	-3.65573	0.0238677	-1.87991	0.209707	glycosyltransferase family 43 protein putative expressed
LOC_Os01g06720	0.016624	0.029622	0	0	0.095884	0.051641	5.04074	0.0240518	6.54586	0.00300027	disease resistance protein SlVe2 precursor putative expressed
LOC_Os01g07980	0.28975	0.183086	0.727601	0.880376	0.313921	0.920494	-1.73974	0.0395724	-0.401394	0.62422	ankyrin putative expressed
LOC_Os01g07990	0.10291	0.054623	0.170781	0.160214	0.010565	0.044001	-1.05404	0.240165	-2.50729	0.00725399	retrotransposon protein putative unclassified expressed
LOC_Os01g08160	0.524373	0.615486	1.61331	1.77787	0.93879	0.65778	-1.54245	0.000172225	-1.06769	0.00855549	MYB family transcription factor putative expressed
LOC_Os01g08500	1.062	0	0	0	1.9121	0.690587	8.20403	0.0503878	9.55237	0.0226636	transposon protein putative Pong sub-class expressed
LOC_Os01g08530	0.789215	0.31179	0	0	0.249557	0.066341	8.4755	5.19491e-06	6.70519	0.000337675	retrotransposon protein putative unclassified expressed
LOC_Os01g08810	0.504892	0.457064	0.221912	0.379239	0.743859	0.616258	0.676078	0.23826	1.17931	0.038063	cytochrome P450 putative expressed
LOC_Os01g09220	7.99216	34.1218	5.99951	3.4791	12.7503	7.00518	2.20423	0.0137178	1.08841	0.223728	transposon protein putative CACTA En FSpm sub-class expressed
LOC_Os01g09360	0.410799	0.201126	0.067975	0.166658	0.402599	0.937587	1.33418	0.222602	2.39109	0.0266496	expressed protein
LOC_Os01g09660	0.809567	0.764334	2.19244	1.77645	1.10211	1.82462	-1.29883	0.00986823	-0.446641	0.364472	expressed protein
LOC_Os01g09830	4.06452	2.43147	7.86989	8.0611	9.53854	7.56414	-1.28077	0.000260935	0.11338	0.742632	OsGrx_A2 - glutaredoxin subgroup III expressed
LOC_Os01g09870	4.33885	4.23653	1.42186	2.26956	4.32215	3.49356	1.22694	0.00695549	1.08103	0.017501	expressed protein
LOC_Os01g09930	2.09023	2.41254	0.444341	0.736426	3.25229	1.26346	1.93141	0.00146279	1.93963	0.00139042	helix-loop-helix D-binding domain containing protein expressed
LOC_Os01g10090	0.468615	0.34657	0.625407	0.491429	0.127042	0.23161	-0.436774	0.482636	-1.64201	0.0104474	pentatricopeptide putative expressed
LOC_Os01g10110	3.01536	2.00663	4.162	4.98397	2.56311	1.88934	-0.850802	0.00820186	-1.02567	0.00145039	cytokinin dehydrogese precursor putative expressed
LOC_Os01g10320	0.85687	1.46853	0.420773	0.482453	0.97371	0.364069	1.3951	0.0307033	0.597206	0.35706	class III HD-Zip protein 8 putative expressed
LOC_Os01g10920	0	0	0.212599	0.209616	0	0.133821	-7.27671	0.00498171	-1.69884	0.435512	peptide-N4-asparagine amidase A putative expressed
LOC_Os01g11620	0.035392	0.274622	0	0	0.645698	0.566922	6.85829	0.000240445	8.73938	2.52086e-06	GDSL-like lipase Facylhydrolase putative expressed
LOC_Os01g11660	0	0.158891	0.877744	2.36587	0.335249	0.439177	-4.28301	0.0003411	-2.05076	0.0748153	GDSL-like lipase Facylhydrolase putative expressed
LOC_Os01g11910	3.3501	8.41168	2.25883	3.57348	6.94259	4.82334	1.04595	0.033056	1.02212	0.0372525	basic helix-loop-helix putative expressed
LOC_Os01g12360	0.388242	0.270019	0.261376	0.280027	0.516898	0.579858	0.295452	0.406343	1.01494	0.00389673	retrotransposon protein putative unclassified expressed
LOC_Os01g12520	2.23413	3.54596	0.931373	2.15956	4.64954	2.52271	0.924512	0.120934	1.22471	0.0396184	mitochondrial carrier protein putative expressed
LOC_Os01g12560	17.438	8.12504	27.7011	24.7176	7.45754	17.9003	-1.02728	0.017249	-1.06625	0.0134437	3-methyl-2-oxobutanoate hydroxymethyltransferase putative expressed
LOC_Os01g12600	0.016397	0.015403	0.083113	0.11129	0.054546	0.102205	-2.41394	0.0236313	-0.294998	0.763007	retrotransposon protein putative unclassified expressed
LOC_Os01g12770	24.6502	34.2636	8.15383	16.2401	27.6126	15.9308	1.29309	0.00183738	0.849632	0.0407086	cytochrome P450 putative expressed
LOC_Os01g13280	0.736336	0.642131	1.36827	0.898766	0.263504	0.573726	-0.685198	0.20647	-1.43621	0.00888575	ubiquitin conjugating enzyme protein putative expressed
LOC_Os01g13560	0.692226	0.381152	0	0	0.338385	0.801265	8.04964	3.0642e-06	8.11049	2.55944e-06	membrane associated DUF588 domain containing protein putative expressed
LOC_Os01g14630	1.57527	2.78638	11.7125	1.75326	3.49595	2.20596	-1.57119	0.0353404	-1.20339	0.106624	polyprenyl synthetase putative expressed
LOC_Os01g14720	0.109948	0.204877	0.084716	0.080232	0.359373	0.446252	0.874799	0.358456	2.15556	0.0204806	transcription regulator putative expressed
LOC_Os01g14900	0.104491	0.027484	0.054134	0.051098	0.280761	0.314879	0.23304	0.828505	2.43574	0.0183295	glycerol-3-phosphate acyltransferase putative expressed
LOC_Os01g15340	0	0	0.366827	0.217245	0	0.280515	-6.72913	0.0149817	-1.15215	0.628864	flowering promoting factor-like 1 putative expressed
LOC_Os01g15740	3.38142	3.04399	0.272864	2.75997	4.91072	4.56929	1.08403	0.187783	1.63203	0.0471415	expressed protein
LOC_Os01g16200	2.49193	1.33831	0.255516	1.62493	2.44809	3.6503	1.01263	0.195078	1.66749	0.0325461	serpin domain containing protein putative expressed
LOC_Os01g16400	0.037024	0.017128	0.033567	0.035164	0	0	-0.352934	0.86108	-5.45892	0.0255441	NB-ARC domain containing protein expressed
LOC_Os01g16450	0.132661	0.232181	0	0.065861	0.60715	0.237301	2.35187	0.096175	3.56751	0.0110635	peroxidase precursor putative expressed
LOC_Os01g16810	0.569848	0.234531	1.71186	1.26582	0.359337	1.34839	-1.8781	0.0106802	-0.823133	0.258028	MYB family transcription factor putative expressed
LOC_Os01g18170	0	0.137711	0	0	0.041649	0.758792	5.37536	0.0519204	7.782	0.00455349	Cupin domain containing protein expressed
LOC_Os01g18390	0.124505	0.051536	0.685613	0.373113	0.366414	0.190777	-2.48095	0.018587	-0.86336	0.385999	OsRCI2-1 - Putative low temperature and salt responsive protein expressed
LOC_Os01g18860	1.03592	2.18678	0.8359	0.58869	1.7496	0.847623	1.2155	0.0467543	0.890361	0.145774	S-adenosylmethionine synthetase putative expressed
LOC_Os01g19460	0.006491	0.015312	0.017589	0	0.195091	0.067263	0.389988	0.822429	3.87974	0.0182473	retrotransposon protein putative unclassified expressed
LOC_Os01g19750	0.951077	0.935623	0.223131	0.35004	0.174211	0.361828	1.7306	0.0100618	-0.0893655	0.897415	glycosyl hydrolase putative expressed
LOC_Os01g20160	0.849709	0.82799	0.342666	0.380036	0.80152	0.646282	1.23782	0.00427628	1.01221	0.0197658	OsHKT1%3B5 - B transporter expressed
LOC_Os01g21050	0.022515	0.077729	0.136766	0.144993	0	0	-1.36403	0.547715	-5.45892	0.037431	pentatricopeptide putative expressed
LOC_Os01g21630	0	0	0.101254	0.040555	0	0.1499	-6.06072	0.0395202	-0.000128611	0.99996	pecticetylesterase domain containing protein expressed
LOC_Os01g22954	0.164558	0.234754	0	0.024364	0	0.024595	4.0581	0.0379435	-0.00746739	0.997141	serine carboxypeptidase putative expressed
LOC_Os01g23710	15.7841	17.0564	40.0472	40.806	15.6632	11.7377	-1.27581	1.11474e-08	-1.54736	4.39475e-12	no apical meristem protein putative expressed
LOC_Os01g23970	1.48758	1.57763	0.440315	0.568269	1.17949	0.548836	1.62342	0.00606695	0.796146	0.181451	cysteine-rich receptor protein kise putative expressed
LOC_Os01g24340	0.189467	0.173659	0.619703	0.489067	0.25441	0.201444	-1.5364	0.0254176	-1.24942	0.065793	expressed protein
LOC_Os01g24780	0.218604	0.044432	0	0.10736	0.853576	0.27744	1.29683	0.399198	3.41152	0.0251121	cytochrome P450 putative expressed
LOC_Os01g25340	0.036671	0.268229	0	0	0.064568	0.102444	6.38034	0.00629814	5.48941	0.0193846	expressed protein
LOC_Os01g25360	1.18359	1.12271	0.578127	0.14154	1.34647	0.800263	1.67768	0.041264	1.57844	0.0549008	esterase putative expressed
LOC_Os01g25460	0	0	1.93016	1.83742	0	0	-10.4264	2.25676e-11	-10.499	1.64022e-11	uncharacterized protein At4g06744 precursor putative expressed
LOC_Os01g25470	0.491794	1.78876	0.169727	0.344631	3.75021	2.39549	2.12077	0.0185177	3.51777	8.01304e-05	flavin monooxygese putative expressed
LOC_Os01g25484	232.698	228.87	498.91	559.858	179.975	148.589	-1.17188	2.03169e-10	-1.67628	9.47839e-20	ferredoxin--nitrite reductase putative expressed
LOC_Os01g25580	0.009781	0.009004	0.044279	0.008398	0	0	-1.45185	0.492324	-5.96719	0.017367	retrotransposon protein putative unclassified expressed
LOC_Os01g25720	5.26376	3.16662	6.41405	6.49193	3.383	1.35286	-0.605208	0.168154	-1.41707	0.00126687	disease resistance protein RGA4 putative expressed
LOC_Os01g26390	0.250007	0.16634	0.45995	0.451574	0.305826	0.268778	-1.09184	0.0437443	-0.654891	0.220391	TKL_IRAK_DUF26-lh.1 - DUF26 kises have homology to DUF26 containing loci expressed
LOC_Os01g27190	0	0	0.126134	0.227369	0	0	-6.42414	0.0448838	-6.49679	0.0425197	C2 domain containing protein putative expressed
LOC_Os01g27210	8.06733	7.53338	16.4782	21.6567	9.88041	9.57351	-1.27152	6.01827e-08	-0.967107	3.52705e-05	glutathione S-transferase putative expressed
LOC_Os01g27890	0.092548	0.0852	0.162964	0.184447	0	0.02738	-0.855825	0.521538	-3.38587	0.0207217	cytochrome P450 putative expressed
LOC_Os01g28030	0.120836	0.07466	0	0.034222	0.191821	0.13808	2.47879	0.133422	3.26769	0.0459938	peroxidase precursor putative expressed
LOC_Os01g28500	2.27512	0.407316	0.734062	0.443	10.6635	1.95363	1.1915	0.213517	3.47506	0.000261816	SCP-like extracellular protein expressed
LOC_Os01g28840	0.120849	0.244761	0.087652	0	0.788278	0.063355	2.07925	0.204434	3.27885	0.0446323	C4-dicarboxylate transporter Fmalic acid transport protein expressed
LOC_Os01g29804	3.6178	11.185	1.09493	2.15496	5.3203	8.37404	2.21579	0.000168988	2.06887	0.000445578	expressed protein
LOC_Os01g31840	0.238388	0	0	0	0	0	7.67016	0.043665	0	1	retrotransposon protein putative Ty1-copia subclass expressed
LOC_Os01g32090	0.128462	0.07651	0.050787	0.133463	0.520042	0.755752	0.153205	0.794233	2.76321	1.53296e-06	PPR repeat domain containing protein putative expressed
LOC_Os01g32364	4.40947	3.66319	1.85143	2.23176	5.80026	3.83957	0.998358	0.00213431	1.25312	0.000113094	Os1bglu1 - beta-mannosidase Fglucosidase homologue expressed
LOC_Os01g32670	1.32308	1.2012	0.326182	0.386146	1.41916	1.87654	1.85702	0.00196543	2.2169	0.0002002	expressed protein
LOC_Os01g32680	1.63324	1.62148	0.732955	0.865654	0.990318	0.98864	1.03564	0.0476634	0.307562	0.561573	transposon protein putative unclassified expressed
LOC_Os01g33400	0.621615	0.425224	0	0	2.37141	0.376783	6.98061	0.000271557	8.39103	1.10422e-05	helix-loop-helix D-binding domain containing protein expressed
LOC_Os01g33684	2.43207	2.70763	3.30513	3.15094	7.44078	6.67108	-0.29966	0.135507	1.13767	1.01053e-08	disease resistance RPP13-like protein 1 putative expressed
LOC_Os01g33980	0	0	0	0	1.8344	2.08061	0	1	7.57167	0.00175318	expressed protein
LOC_Os01g33990	0	0	0	0	2.96132	2.20236	0	1	10.998	1.21837e-12	transposon protein putative CACTA En FSpm sub-class expressed
LOC_Os01g34790	9.97006	6.74946	16.3996	18.6371	6.43145	11.2842	-1.05347	0.000708516	-0.99572	0.00136217	expressed protein
LOC_Os01g36064	1.13107	1.62897	0	0	7.54145	4.77526	10.6956	9.31705e-13	12.8413	9.62761e-18	hAT dimerisation domain-containing protein putative expressed
LOC_Os01g36070	4.73401	5.29584	7.21131	4.82125	20.5646	13.0528	-0.232339	0.497996	1.50427	9.99903e-06	nodulin MtN3 family protein putative expressed
LOC_Os01g36280	0.28797	0.252462	0.095231	0.128364	0.308539	0.317104	1.28167	0.00493595	1.47426	0.00116888	transposon protein putative CACTA En FSpm sub-class expressed
LOC_Os01g36390	0.057309	0	0.070167	0.050556	0	0	-1.0639	0.688	-6.18184	0.0385679	MCM4 - Putative minichromosome maintence MCM complex subunit 4 expressed
LOC_Os01g36720	7.96788	6.60671	2.00118	3.37978	18.7222	3.87832	1.44863	0.0222692	2.10753	0.000876521	transporter major facilitator family putative expressed
LOC_Os01g37710	0.281783	0.387132	0.350058	0.219718	0.636774	0.744205	0.262528	0.613991	1.27424	0.0128946	expressed protein
LOC_Os01g38140	1.51947	1.25486	0.205082	0.32376	0.805224	0.585221	2.39973	4.6855e-09	1.39999	0.000687398	retrotransposon protein putative unclassified expressed
LOC_Os01g38180	0	0	0.238949	0.166337	0	0.147741	-7.36828	0.0043118	-1.52822	0.479762	peptidyl-prolyl isomerase putative expressed
LOC_Os01g38229	8.49091	2.56421	13.9475	8.92553	6.15467	8.67225	-1.03888	0.0325282	-0.611918	0.207627	peptidyl-prolyl isomerase putative expressed
LOC_Os01g38960	0.506884	0.676413	0.298094	0.205773	1.30414	1.55367	1.28257	0.0401277	2.51135	4.18961e-05	expressed protein
LOC_Os01g39280	2.5187	2.82861	0.946347	0.969055	1.36993	2.32001	1.48505	0.0173283	0.917782	0.144577	expressed protein
LOC_Os01g40260	4.14583	4.35541	2.28138	2.3684	8.17203	3.26737	0.894959	0.067331	1.32958	0.00646976	WRKY77 expressed
LOC_Os01g40290	1.80943	1.08614	0.191406	0.299524	2.84628	0.217162	2.53171	0.0210508	2.6601	0.0152824	expressed protein
LOC_Os01g40860	41.2573	43.27	16.0668	28.5334	52.6824	40.4207	0.938975	0.00278519	1.06834	0.000666741	aldehyde dehydrogese putative expressed
LOC_Os01g41960	0	0	0	0	0.419197	0.434311	0	1	10.2528	1.05743e-10	retrotransposon protein putative unclassified expressed
LOC_Os01g42030	14.1343	10.5308	2.28901	3.34725	9.16172	6.37097	2.13982	4.62999e-11	1.47266	6.07495e-06	mitochondrial chaperone BCS1 putative expressed
LOC_Os01g42210	1.13712	0.547792	0	0.07576	1.05151	1.86175	4.20948	0.000244344	4.96304	1.40753e-05	LTPL47 - Protease inhibitor Fseed storage FLTP family protein precursor putative expressed
LOC_Os01g42220	0.283331	0	0	0	0.52322	0.579576	5.06251	0.065502	6.9666	0.0105205	expressed protein
LOC_Os01g42860	0.697344	1.58534	11.0289	1.35155	2.60451	6.12328	-2.35533	0.0111129	-0.502226	0.584237	inhibitor I family protein putative expressed
LOC_Os01g43350	0	0	0.122639	0.016537	0.055741	0.102908	-6.35528	0.00370877	0.230604	0.889822	protein kise family protein putative expressed
LOC_Os01g43500	0.3478	1.0216	0.24577	0.101152	0.993113	0.352302	2.00823	0.0451174	1.95611	0.0509652	expressed protein
LOC_Os01g43750	0.906942	1.11927	0.661339	0.51001	1.56356	1.60509	0.8206	0.0355429	1.44113	0.000193288	cytochrome P450 72A1 putative expressed
LOC_Os01g44110	1.09887	1.19517	0.779547	1.06605	2.36434	1.74781	0.331751	0.370075	1.16435	0.00151781	serine Fthreonine-protein kise putative expressed
LOC_Os01g45110	0.085548	0.10357	0.053034	1.21602	0.116902	0.043815	-2.69607	0.0430532	-2.94006	0.0277834	anthocyanin 3-O-beta-glucosyltransferase putative expressed
LOC_Os01g45450	1.66036	1.62443	0.788195	0.984888	2.47695	1.23545	0.907391	0.0677462	1.08457	0.0287256	AAA family ATPase putative expressed
LOC_Os01g46570	4.47952	7.04531	2.36646	3.21479	10.7771	6.02826	1.07778	0.00722298	1.60613	6.13655e-05	CTP synthase putative expressed
LOC_Os01g46760	0.487092	0.492286	1.03342	1.13343	0.715649	0.600828	-1.12389	0.0139694	-0.703274	0.119231	protein phosphatase 2C putative expressed
LOC_Os01g46800	3.04562	2.89565	3.10553	3.39814	9.61402	4.47392	-0.114561	0.805086	1.13727	0.0135276	WRKY15 expressed
LOC_Os01g47370	0.674543	0.454692	0	0	9.52988	3.78441	6.17322	0.000267303	9.68237	6.71696e-09	MYB family transcription factor putative expressed
LOC_Os01g47500	0	0	0	0	2.05652	2.50825	0	1	9.94074	9.27463e-10	expressed protein
LOC_Os01g48640	3.93535	5.77328	2.35248	2.48216	4.00199	2.66621	1.03434	0.0023969	0.478916	0.160482	expressed protein
LOC_Os01g49630	1.05969	0.617689	0.769321	0.889639	0.198897	0.260264	0.0246758	0.963029	-1.85281	0.000887718	proteophosphoglycan ppg4 putative expressed
LOC_Os01g49720	0.76316	0.564081	0.194377	0.28223	0.835669	0.569857	1.44006	0.0405372	1.5261	0.0296035	glutathione S-transferase putative expressed
LOC_Os01g49750	5.83108	6.23444	0.293821	0.761392	6.41463	8.69987	3.50538	9.03098e-14	3.80253	5.61669e-16	expressed protein
LOC_Os01g49830	8.80277	14.3813	4.11052	6.51156	12.7096	6.42116	1.1525	0.00995871	0.868036	0.0523119	B3 D binding domain containing protein expressed
LOC_Os01g50020	0.030173	0.083334	0	0	0.079294	0.068737	5.57715	0.0158003	5.97693	0.00945042	expressed protein
LOC_Os01g50032	0.022367	0.01371	0.181973	0.279353	0.036243	0.322827	-3.43612	0.0137825	-0.365387	0.771156	expressed protein
LOC_Os01g50610	1.68622	1.82832	0.516494	0.826433	1.39497	2.14335	1.37084	0.00138933	1.34272	0.00173366	SAM dependent carboxyl methyltransferase putative expressed
LOC_Os01g50720	0.392638	0.066753	1.71611	1.18697	0.697063	0.371442	-2.64725	0.00172669	-1.40936	0.0897644	MYB family transcription factor putative expressed
LOC_Os01g50910	0.100046	0.044266	0	0	0.261116	0.193733	5.17616	0.0165619	6.7363	0.00158659	late embryogenesis abundant protein group 3 putative expressed
LOC_Os01g51380	8.88126	12.6277	4.27897	5.23137	8.991	5.53994	1.20296	0.000620255	0.627591	0.074498	ATP synthase putative expressed
LOC_Os01g52160	0.12266	0	0.305262	0.263125	0	0	-2.06298	0.390509	-6.76536	0.0142827	heavy metal-associated domain containing protein expressed
LOC_Os01g52250	34.9336	21.8027	16.6031	24.0932	130.453	21.2686	0.495096	0.596341	1.94573	0.0373717	starch synthase putative expressed
LOC_Os01g52570	0.331392	0.153394	0.050354	0.047689	0.106983	0.443165	2.35761	0.0602246	2.49837	0.0459183	lachrymatory factor synthase putative expressed
LOC_Os01g52610	0.480826	1.23556	0.292844	0.257641	0.382708	0.598044	1.64876	0.042813	0.782589	0.340987	membrane associated DUF588 domain containing protein putative expressed
LOC_Os01g53350	21.1962	19.4498	8.36742	8.58063	24.097	16.143	1.2822	7.59857e-07	1.2642	1.08018e-06	anthocyanidin 5 3-O-glucosyltransferase putative expressed
LOC_Os01g53370	1.76077	0.932342	1.07626	0.5576	5.82253	1.05499	0.735921	0.336118	2.12458	0.00535488	anthocyanidin 5 3-O-glucosyltransferase putative expressed
LOC_Os01g53779	7.30125	7.23056	9.08856	9.14001	2.87738	3.91641	-0.30531	0.122196	-1.42611	1.0238e-12	expressed protein
LOC_Os01g54270	0.171458	0.257379	0.021284	0.080632	0.403089	0.38338	2.1096	0.0158149	2.94827	0.000672866	transposon protein putative unclassified expressed
LOC_Os01g54670	7.79919	9.71678	4.14767	3.35809	6.777	8.70602	1.25025	2.6327e-06	1.04254	9.10699e-05	coiled-coil domain-containing protein 25 putative expressed
LOC_Os01g55110	3.03701	3.52556	9.26541	8.8838	1.41799	4.30702	-1.4409	0.00199219	-1.68702	0.000299353	RING-H2 finger protein putative expressed
LOC_Os01g55520	0	0	0.025153	0.0747	0.044084	0.023548	-5.46307	0.0293637	-0.59989	0.774699	ATROPGEF7 FROPGEF7 putative expressed
LOC_Os01g56160	0.114111	0.103225	0.061849	0.0639	0.184373	0.706314	0.78176	0.549896	2.59271	0.0404698	expressed protein
LOC_Os01g56450	1.11164	0.178084	3.60286	2.91664	0.647415	3.61521	-2.34348	0.010084	-0.647084	0.473815	DUF567 domain containing protein putative expressed
LOC_Os01g56610	0.197921	0.072273	0	0	0.075106	0	6.45189	0.0305248	4.62475	0.124544	homocysteine S-methyltransferase protein putative expressed
LOC_Os01g56690	0.068716	0.124547	0.619837	0.406989	0.705637	1.06385	-2.24918	0.00811417	0.77802	0.307065	helix-loop-helix D-binding domain containing protein expressed
LOC_Os01g56740	0.120579	0.031746	0.312536	0.333795	0.314876	0.336671	-2.10461	0.0200585	-0.00123174	0.99885	OsFBDUF7 - F-box and DUF domain containing protein expressed
LOC_Os01g57082	4.87774	5.14891	5.22061	5.08461	2.20823	1.68137	-0.0158145	0.947718	-1.39161	1.15987e-08	insulin-degrading enzyme putative expressed
LOC_Os01g57350	3.34696	3.90919	1.9943	2.05306	4.92426	3.45972	0.868145	0.00611283	1.06509	0.000753232	diacylglycerol kise putative expressed
LOC_Os01g57700	0.263166	0.224249	0.110372	0.178889	0.589479	0.487415	0.754183	0.272494	1.86138	0.00574852	membrane protein putative expressed
LOC_Os01g57770	0.155463	0.190828	0.430043	0.975191	0.199304	0.091681	-2.01156	0.0311445	-2.26883	0.0156681	OsPOP4 - Putative Prolyl Oligopeptidase homologue expressed
LOC_Os01g57880	0.071145	0.148999	0	0	0.123002	0.179561	5.27962	0.028655	5.66225	0.0184964	plastocyanin-like domain containing protein putative expressed
LOC_Os01g58350	1.92011	0.799202	1.83409	2.0537	5.50341	5.73756	-0.507822	0.3377	1.53459	0.00292338	expressed protein
LOC_Os01g58560	0.193687	0.172366	0.139056	0	0	0	1.42132	0.534315	-5.7091	0.0342278	transposon protein putative unclassified
LOC_Os01g59050	0.281927	0.179898	0.62894	0.588462	0.320405	0.417871	-1.36192	0.0293996	-0.715066	0.242957	cytochrome P450 putative expressed
LOC_Os01g59160	1.65895	1.79044	0.862378	1.14446	1.53539	2.55549	0.79346	0.0657346	1.0087	0.0189368	UBA FTS-N domain containing protein expressed
LOC_Os01g59360	0.025845	0.024964	0	0	0.117329	0.024068	4.58577	0.0703209	6.11408	0.0144291	CAMK_CAMK_like.10 - CAMK includes calcium Fcalmodulin depedent protein kises expressed
LOC_Os01g59410	3.9017	4.28081	8.91417	5.76598	2.8865	2.39849	-0.80915	0.0215479	-1.45426	4.19615e-05	VQ motif family protein expressed
LOC_Os01g60010	0.17264	0.126139	0.031055	0	0.077398	0.059386	3.38254	0.0375663	2.24586	0.172145	PPR repeat domain containing protein putative expressed
LOC_Os01g60330	0.139312	0.046637	0.389858	0.213719	0.484733	0.281842	-1.70165	0.0448014	0.374563	0.646201	ictive receptor kise At2g26730 precursor putative expressed
LOC_Os01g60800	0.270177	0.188916	0.590882	0.659014	0.266337	0.225627	-1.41134	0.0260147	-1.32294	0.0359768	expressed protein
LOC_Os01g60810	2.38673	2.76529	0.907356	1.2309	3.37646	2.0884	1.28371	0.00188178	1.36185	0.000965226	DUF623 domain containing protein expressed
LOC_Os01g60900	0	0	0	0	0.204648	0.26431	0	1	6.74715	0.0257436	expressed protein
LOC_Os01g61940	0.121614	0.018827	0.037082	0	0.874759	0.127058	1.8298	0.239338	4.66885	0.0023554	white-brown complex homolog protein putative expressed
LOC_Os01g61980	0.103427	0	0	0	0.01955	0.252652	5.06289	0.113897	6.31941	0.0472394	expressed protein
LOC_Os01g62140	0.614585	0.893873	0	0	2.07396	3.0134	7.90399	6.25056e-07	9.62126	1.13997e-09	retrotransposon putative centromere-specific expressed
LOC_Os01g62200	0.350555	1.07396	0.079603	0.215282	2.47354	0.502097	2.47695	0.0102776	3.55076	0.000223592	domain of unknown function DUF966 domain containing protein expressed
LOC_Os01g62490	0.018129	0.676972	0.696326	0.065748	0	0	-0.0581603	0.972546	-8.45074	0.000138966	laccase precursor protein putative expressed
LOC_Os01g62540	0	0	0	0	4.98382	8.61179	0	1	11.4345	9.01785e-14	expressed protein
LOC_Os01g62550	0	0	0	0	0.357242	0.583856	0	1	7.91102	0.000415261	expressed protein
LOC_Os01g62560	0	0	0	0	0.420202	0.423173	0	1	7.74202	0.000835471	expressed protein
LOC_Os01g62630	1.03898	0.424284	1.98147	1.64263	2.16041	1.69266	-1.29541	0.0100436	0.103854	0.834086	aspartic proteise nepenthesin precursor putative expressed
LOC_Os01g62660	0.694275	1.61968	0.178747	0.597917	1.14493	0.673613	1.60282	0.0275468	1.23762	0.0891419	MYB family transcription factor putative expressed
LOC_Os01g62740	1.22779	0.988183	0	0	1.40386	0.997176	8.81578	2.73758e-08	8.92454	1.82531e-08	expressed protein
LOC_Os01g62850	1.19751	1.24426	3.77653	2.23375	2.71741	2.30294	-1.26598	0.00430825	-0.24767	0.569506	membrane associated DUF588 domain containing protein putative expressed
LOC_Os01g62860	0.979343	1.23885	0.780287	0.321459	1.26409	1.42704	1.03696	0.0682826	1.292	0.0227254	oxidoreductase aldo Fketo reductase family protein putative expressed
LOC_Os01g62980	1.16376	2.49192	0.870334	0.71677	1.44368	1.54368	1.21511	0.023364	0.895443	0.0954625	LTPL101 - Protease inhibitor Fseed storage FLTP family protein precursor expressed
LOC_Os01g63340	0.057345	0.076355	0	0	0.033964	0.06997	6.44074	0.0021783	5.99703	0.00441668	transposon protein putative CACTA En FSpm sub-class expressed
LOC_Os01g63380	0.148257	0.068893	0.162832	0.060228	0.415224	0.441556	-0.0377956	0.966481	1.93955	0.025756	transposon protein putative unclassified expressed
LOC_Os01g63393	0.620055	0.329552	0.737337	0.312356	1.98244	2.81355	-0.0801961	0.929287	2.1582	0.0125614	expressed protein
LOC_Os01g63930	0.891368	1.36385	0.686735	0.762754	2.48021	1.24257	0.667983	0.149981	1.38401	0.0027687	cytochrome P450 putative expressed
LOC_Os01g64120	19.2941	21.9736	61.3663	64.1028	10.049	21.7326	-1.57916	1.05823e-06	-1.99802	6.86525e-10	2Fe-2S iron-sulfur cluster binding domain containing protein expressed
LOC_Os01g64310	1.05241	1.31394	3.29251	4.70222	13.1603	2.26441	-1.72493	0.0141136	0.985526	0.15795	no apical meristem protein putative expressed
LOC_Os01g64540	3.9332	4.28365	0.993724	2.65165	4.4185	2.92429	1.18452	0.0207887	1.01423	0.0478328	anthocyanidin 3-O-glucosyltransferase putative expressed
LOC_Os01g64790	2.42939	1.21403	2.88429	5.02677	5.22886	4.48192	-1.11851	0.0110176	0.296894	0.496391	AP2 domain containing protein expressed
LOC_Os01g64880	0.281785	0.245896	0	0	0.361904	0.127192	5.7557	0.0136472	5.64997	0.0155022	expressed protein
LOC_Os01g64949	0.445258	0.323079	0.035541	0.04503	2.12946	3.07402	3.09869	0.00225215	5.78426	4.42312e-09	expressed protein
LOC_Os01g65010	0.747806	1.20235	0.583559	0.452912	1.14779	1.06654	0.946356	0.0293763	1.10434	0.0108425	serine Fthreonine-protein kise receptor precursor putative expressed
LOC_Os01g65660	2.26865	1.46552	2.17274	2.67735	0.755711	1.68111	-0.367552	0.376396	-1.01789	0.0147525	amino acid transporter putative expressed
LOC_Os01g65670	0.653963	2.71938	0.416408	0.740178	0.89266	0.594184	1.58359	0.0356373	0.376486	0.619106	amino acid transporter putative expressed
LOC_Os01g65880	38.2296	58.5883	18.1644	32.2549	45.9958	31.4288	1.05579	0.00441677	0.634987	0.0869334	nodulin MtN3 family protein putative expressed
LOC_Os01g66100	12.5028	34.0915	10.6782	12.8676	11.8973	19.4685	1.02392	0.0239542	0.402228	0.37531	gibberellin 20 oxidase 2 putative expressed
LOC_Os01g66740	0.379017	0.042693	1.19619	0.607878	0.324681	0.548868	-2.09836	0.040498	-1.02959	0.307694	ictive receptor kise At1g27190 precursor putative expressed
LOC_Os01g66840	8.09835	2.6261	14.9667	10.2321	4.82505	13.0052	-1.22599	0.0287151	-0.517351	0.35528	pecticetylesterase domain containing protein expressed
LOC_Os01g66860	0.501524	1.1942	2.33967	2.69737	4.92039	1.32026	-1.47474	0.0301497	0.38455	0.569449	serine Fthreonine protein kise putative expressed
LOC_Os01g66890	17.1254	9.33333	29.7368	26.0649	15.108	19.3053	-1.06566	0.000287473	-0.712807	0.0151846	BTBZ1 - Bric-a-Brac Tramtrack and Broad Complex BTB domain with TAZ zinc finger and Calmodulin-binding domains expressed
LOC_Os01g67090	0.043382	0.482582	0.708917	0.098417	0.065684	0.071207	-0.53439	0.672373	-2.53949	0.0484691	IQ calmodulin-binding motif domain containing protein expressed
LOC_Os01g67200	2.36544	0.659207	5.46049	3.30457	3.84195	5.31939	-1.51738	0.0385097	0.0564583	0.937196	ribosomal protein L13 family protein putative expressed
LOC_Os01g67480	58.6031	88.6886	30.2283	33.6299	52.3433	48.0253	1.23518	1.41778e-06	0.658818	0.0101323	helix-loop-helix D-binding domain containing protein expressed
LOC_Os01g67800	0.376285	0.299419	0.813675	0.766417	0.330512	0.470505	-1.20684	0.000763324	-0.9828	0.00578018	retrotransposon protein putative unclassified expressed
LOC_Os01g68260	0.107343	0.225596	0.005342	0.019749	0.041263	0.079716	3.50907	0.0275563	2.04305	0.209128	lysine ketoglutarate reductase trans-splicing related 1 putative expressed
LOC_Os01g68300	352.64	565.86	979.687	743.768	190.676	201.256	-0.872757	0.00122837	-2.1297	3.17636e-15	expressed protein
LOC_Os01g68560	0.058165	0.026818	0.026411	0.075039	0	0	-0.315982	0.874938	-5.53573	0.0232697	OsMADS98 - MADS-box family gene with M-beta type-box expressed
LOC_Os01g68720	4.31263	2.028	9.11942	4.76117	2.25821	4.17443	-1.11474	0.0209001	-1.11369	0.0209818	keratin type I cytoskeletal 9 putative expressed
LOC_Os01g70220	1.50689	1.68059	0.368868	0.566532	1.07906	1.61511	1.7811	1.03093e-05	1.50969	0.000189849	histone-lysine N-methyltransferase putative expressed
LOC_Os01g70500	0.856986	0.981753	0.077709	0.183868	0.684991	0.41613	2.83065	0.000140284	2.08948	0.00521656	expressed protein
LOC_Os01g70540	7.05905	8.99517	3.2621	3.32273	8.77769	4.04743	1.31267	0.00064692	0.989088	0.01018	retrotransposon protein putative unclassified expressed
LOC_Os01g71240	0.141491	0.087609	0.333544	0.223877	0.116236	0.173907	-1.26391	0.0381879	-0.931128	0.123155	calcium-transporting ATPase plasma membrane-type putative expressed
LOC_Os01g71310	16.9285	21.533	13.0476	11.7703	43.8483	17.1787	0.660418	0.114181	1.33101	0.00144856	cytokinin dehydrogese precursor putative expressed
LOC_Os01g71670	0.508541	0.300372	0.149949	0.574522	2.40109	0.755779	0.173365	0.846563	2.14472	0.0153786	glycosyl hydrolases family 17 putative expressed
LOC_Os01g71840	1.43374	1.5395	0.035358	0.037794	1.94538	2.05831	5.33758	7.12061e-74	5.74632	1.20557e-85	retrotransposon protein putative unclassified expressed
LOC_Os01g72140	1.94297	2.10757	0.0411	0.749168	2.28676	1.99353	2.36193	0.0150649	2.42779	0.0124457	glutathione S-transferase putative expressed
LOC_Os01g72150	0.749566	0.430775	0.060604	0.193851	0.576525	0.468702	2.09465	0.0243456	1.92624	0.0386245	glutathione S-transferase putative expressed
LOC_Os01g72360	0.869652	1.14245	1.98566	3.00989	4.4762	1.59761	-1.28546	0.0379071	0.309708	0.612707	expressed protein
LOC_Os01g72370	0	0.173336	0.074974	0.2425	0	0	-1.19393	0.591137	-7.27614	0.00572173	helix-loop-helix D-binding domain containing protein expressed
LOC_Os01g72530	2.09109	7.77824	2.20135	1.31	2.86429	2.10604	1.54224	0.0188928	0.52155	0.428646	OsCML31 - Calmodulin-related calcium sensor protein expressed
LOC_Os01g72600	0.133219	0.07672	0.319395	0.374045	0.405192	0.396101	-1.70079	0.034915	0.205688	0.785775	spotted leaf 11 putative expressed
LOC_Os01g72650	0.046042	0.130584	0.341253	0.310188	0.134909	0.082232	-1.83098	0.0372288	-1.54953	0.075185	R recognition motif containing protein putative expressed
LOC_Os01g72700	0	0	0.09194	0.014512	0	0.015001	-6.21668	0.0411481	-2.63107	0.341038	expressed protein
LOC_Os01g72780	1.19071	0.417523	1.37056	1.85085	0.854171	1.32081	-1.00428	0.0480603	-0.577581	0.254404	expressed protein
LOC_Os01g72990	3.28014	1.12972	5.19924	4.16022	3.2868	3.33952	-1.08054	0.012859	-0.490675	0.257874	expressed protein
LOC_Os01g73000	80.6454	95.2618	88.2764	80.4657	241.428	245.874	0.0917617	0.5762	1.53028	1.06278e-20	copine putative expressed
LOC_Os01g73110	3.39809	8.0451	1.21344	2.72503	3.98204	5.35975	1.56841	0.00494869	1.23264	0.0273031	expressed protein
LOC_Os01g73250	55.2482	127.795	116.642	115.191	73.9248	36.7405	-0.298634	0.504199	-1.03907	0.0201524	abscisic stress-ripening putative expressed
LOC_Os01g73770	0	0	0.522479	0.051706	0.0579	0	-6.73834	0.0208549	-3.26452	0.214244	dehydration-responsive element-binding protein putative expressed
LOC_Os01g73790	0.849626	0.716002	1.18621	1.48704	0.72706	0.481924	-0.753205	0.0921091	-1.13231	0.0118006	D dependent epimerase Fdehydratase family protein putative expressed
LOC_Os01g74160	10.2642	8.27043	6.05729	2.36381	4.48544	2.74748	1.16532	0.0142374	-0.189339	0.691469	carboxyl-termil peptidase putative expressed
LOC_Os01g74340	3.67223	2.96084	5.56096	5.12583	1.62411	1.76893	-0.665949	0.0408706	-1.64139	9.02318e-07	R recognition motif containing protein putative expressed
LOC_Os01g74450	28.4161	39.797	65.2449	53.3739	31.5408	23.0495	-0.766403	0.00607732	-1.10229	7.99768e-05	aquaporin protein putative expressed
LOC_Os01g74480	0.263596	0.138668	0.068281	0.064667	0.108621	0.568401	1.60717	0.158886	2.33225	0.0393731	cupin domain containing protein expressed
LOC_Os02g01850	3.19172	2.89238	0	0	0	0	9.00375	5.46789e-07	0	1	expressed protein
LOC_Os02g02250	0	0.021506	0.084716	0.040116	0	0	-2.57842	0.354211	-6.07743	0.0462867	expressed protein
LOC_Os02g02400	56.191	34.3535	81.5272	127.548	68.9075	40.7564	-1.22281	0.000483588	-0.919012	0.00871453	catalase isozyme A putative expressed
LOC_Os02g02540	7.20775	7.8845	3.80337	2.55383	6.87593	4.44818	1.27615	6.54064e-05	0.85533	0.0074989	glutamate receptor putative expressed
LOC_Os02g03160	0	0.176907	0	0	0	0.207643	7.32201	0.0302898	7.43868	0.0277198	retrotransposon protein putative Ty1-copia subclass expressed
LOC_Os02g03550	0.136828	0.237465	0.026061	0.024682	0.027639	0.076539	2.62351	0.0224831	0.798562	0.50129	glycosyl hydrolases family 16 putative expressed
LOC_Os02g03710	125.747	116.204	39.1066	44.6477	65.2015	103.85	1.5495	9.7855e-12	1.00283	1.06172e-05	UP-9A putative expressed
LOC_Os02g03790	0.520394	0.294712	0.927983	0.792666	0.661012	1.00036	-1.06147	0.0297189	-0.0507982	0.915601	expressed protein
LOC_Os02g04500	1.26631	0.793578	0.999856	1.22893	2.29908	2.25605	-0.0570871	0.881919	1.03804	0.0061076	S-adenosyl-L-methionine-dependent methyltransferase mraW putative expressed
LOC_Os02g04690	1.58586	1.45886	1.37496	1.21462	0.123344	0.112523	0.278272	0.387671	-3.45337	1.74815e-19	cycloartenol synthase putative expressed
LOC_Os02g05940	0.110194	0.135865	0.024413	0.027434	0.059747	0.128367	2.20828	0.0180059	1.78621	0.0569146	phytosulfokine receptor precursor putative expressed
LOC_Os02g05970	0.362594	0.209013	0.102039	0.114252	0.159604	0.308486	1.37728	0.0381467	1.05957	0.111813	phytosulfokine receptor precursor putative expressed
LOC_Os02g06130	0.026531	0.122125	0.024054	0.058562	0	0	0.815945	0.68071	-5.27245	0.0303178	phytosulfokine receptor precursor putative expressed
LOC_Os02g06140	1.09134	1.0177	2.61947	2.13814	0.851184	1.11143	-1.14931	1.53018e-06	-1.2746	1.00404e-07	retrotransposon protein putative unclassified expressed
LOC_Os02g06150	5.42729	3.84897	8.16739	7.5796	2.74091	3.53756	-0.745184	0.00827015	-1.32418	3.27483e-06	brassinosteroid LRR receptor kise precursor putative expressed
LOC_Os02g06200	0.13223	0.073137	0.009604	0.068138	0.244689	0.183642	1.39248	0.231863	2.43723	0.0340753	phytosulfokine receptor precursor putative expressed
LOC_Os02g06490	0.553856	0.785813	0.262432	0.348968	0.323512	0.483586	1.14949	0.0469056	0.388957	0.505755	vacuolar protein sorting-associated protein 4 putative expressed
LOC_Os02g06540	0.34938	0.516923	0.116657	0.318589	0.883738	0.645587	0.995763	0.151782	1.7954	0.00924495	transporter family protein putative expressed
LOC_Os02g06560	19.8733	20.8814	18.4908	16.3417	6.46842	7.51625	0.25123	0.332955	-1.30627	1.12711e-06	wound induced protein putative expressed
LOC_Os02g06630	1.68889	2.08905	0	0.023765	1.74592	1.61316	7.29997	9.62489e-19	7.11043	7.4449e-18	peroxidase precursor putative expressed
LOC_Os02g06960	0.16278	0	0.118065	0.167164	0	0	-0.872119	0.717023	-6.72726	0.0157955	expressed protein
LOC_Os02g07310	0.902196	0.322604	1.54127	0.907149	0.589884	0.535743	-0.985106	0.0781942	-1.10721	0.0478522	argoute putative expressed
LOC_Os02g07440	0	0	0	0	1.66057	4.04798	0	1	8.23228	0.000115959	DEFL78 - Defensin and Defensin-like DEFL family expressed
LOC_Os02g07654	1.13207	1.53669	0.064416	0.061006	17.1211	50.3256	4.44374	3.80523e-10	9.04676	3.86684e-38	expressed protein
LOC_Os02g07730	0.412375	0.553643	0.1248	0.044373	0.049689	0.13745	2.43895	0.0190396	0.116912	0.914342	haloacid dehalogese-like hydrolase domain-containing protein 3 putative expressed
LOC_Os02g08170	1.09012	1.3806	1.8637	2.20086	1.03522	0.816269	-0.679998	0.210754	-1.12065	0.0409872	GDU1 putative expressed
LOC_Os02g08230	0.320282	0.406186	0.831224	0.717129	1.00154	0.531189	-1.04778	0.0487915	0.0150744	0.977016	WAX2 putative expressed
LOC_Os02g09220	0.418406	0.224528	1.49972	0.779574	0.930914	0.546551	-1.78593	0.00467018	-0.593507	0.338166	cytochrome P450 putative expressed
LOC_Os02g09940	6.63204	6.46393	3.09832	5.83216	20.2267	6.89453	0.565915	0.297426	1.62757	0.00267892	peroxiredoxin putative expressed
LOC_Os02g09990	2.81724	5.23271	1.44442	2.10645	2.05557	1.77389	1.21078	0.00790345	0.115674	0.800957	expressed protein
LOC_Os02g10550	0.492888	0.313373	0.160647	0.032247	0.461916	0.820791	2.10636	0.0219438	2.72574	0.00287706	expressed protein
LOC_Os02g10780	7.41979	3.20517	28.6828	13.8776	2.27013	6.13821	-1.98648	0.000219895	-2.35226	1.23232e-05	SPX domain containing protein putative expressed
LOC_Os02g10950	1.68968	2.36518	4.49561	4.00956	1.8297	2.57304	-1.03761	0.00693148	-0.951063	0.0130691	expressed protein
LOC_Os02g11705	6.92291	3.95164	10.1242	4.79501	18.4781	17.8664	-0.434493	0.314978	1.29985	0.00243064	expressed protein
LOC_Os02g12150	0.49032	0	0.536872	1.11136	0	0	-1.74157	0.512282	-6.27413	0.0353316	expressed protein
LOC_Os02g12170	0.495061	0.818195	0	0.614572	0	0	1.08775	0.617518	-6.44457	0.0134181	expressed protein
LOC_Os02g12350	0.30261	0.404534	0.179437	0.188149	0.541074	0.492512	0.964776	0.0985614	1.49381	0.00980649	histone deacetylase putative expressed
LOC_Os02g12420	1.36246	2.66992	0.380569	0.48495	1.9719	0.799436	2.2457	7.99324e-05	1.69854	0.00288588	receptor-like protein kise precursor putative expressed
LOC_Os02g12440	0.426543	1.08905	0.291512	0.321504	0.80128	0.559252	1.33652	0.0256631	1.15585	0.0538117	receptor kise putative expressed
LOC_Os02g13410	0.184954	0.100346	0.400268	0.68293	0.035448	0.190356	-1.92534	0.0580352	-2.26641	0.0266368	leucine-rich repeat family protein putative expressed
LOC_Os02g14110	2.08135	1.60049	3.51441	4.24324	2.19402	2.52666	-1.06017	3.73021e-05	-0.717589	0.00499152	aminotransferase classes I and II domain containing protein expressed
LOC_Os02g14280	1.00347	1.04894	0.375939	0.663828	0.814318	1.9155	0.996132	0.0524871	1.36382	0.00779885	transposon protein putative unclassified expressed
LOC_Os02g14680	0.236575	0.298431	0.241559	0.057003	1.33363	0.266038	0.897555	0.393927	2.4838	0.0172306	UDP-glucoronosyl and UDP-glucosyl transferase domain containing protein expressed
LOC_Os02g15350	0.128521	0.174716	0	0	0.123573	0.057035	6.94032	0.000492906	6.2512	0.00176107	dof zinc finger domain containing protein putative expressed
LOC_Os02g15410	1.33018	0.632354	0	0.092809	0.335249	0.643172	4.12692	0.00821203	3.16461	0.0442909	hypothetical protein
LOC_Os02g15460	0.049766	0.593312	0.045119	0	0.04785	0.04417	3.92315	0.0396189	1.06232	0.588594	expressed protein
LOC_Os02g15930	0.832489	1.32724	0.209088	0.443524	0.807377	0.97485	1.73978	0.00410258	1.43041	0.0185196	expressed protein
LOC_Os02g16060	1.34178	0.311195	2.94277	1.2231	1.72368	2.25309	-1.32454	0.0399787	-0.0608875	0.924497	RGA-1 putative expressed
LOC_Os02g16280	0.111025	0	0.545009	0.238972	0.396079	0.409253	-2.80127	0.0362788	0.0464903	0.971051	retrotransposon protein putative unclassified expressed
LOC_Os02g17750	0	0	0.091983	0	0.104666	0.397698	-5.89942	0.0153787	2.44629	0.213187	transposon protein putative CACTA En FSpm sub-class expressed
LOC_Os02g18670	0.594341	0.609714	0.548676	0.347786	1.28636	0.934501	0.453656	0.270913	1.32648	0.00116197	ABC transporter family protein putative expressed
LOC_Os02g19450	0.027209	0.044791	0	0.176414	0	0	-1.09953	0.69037	-6.31118	0.0410156	ATPase AAA family protein expressed
LOC_Os02g19650	0.027186	0.060155	0.337546	0.334727	0.218689	0.029046	-2.84635	0.0216429	-1.4151	0.235611	hydrolase alpha Fbeta fold family domain containing protein expressed
LOC_Os02g19790	0.082799	0.10393	0.104303	0.304837	0	0	-0.999034	0.567082	-6.31933	0.00462582	lipoxygese 4 putative expressed
LOC_Os02g19850	0.031609	0.05795	0.01896	0.035189	0	0	0.87943	0.651999	-4.95256	0.0393905	hAT dimerisation domain-containing protein putative expressed
LOC_Os02g20190	1.7135	1.83884	3.38287	2.41472	1.39861	1.42003	-0.677308	0.12448	-1.02383	0.0210734	Leucine Rich Repeat family protein expressed
LOC_Os02g21009	24.8154	32.8857	12.1692	15.8121	26.6804	14.1652	1.06912	0.00310114	0.566327	0.117332	sodium Fcalcium exchanger protein putative expressed
LOC_Os02g21040	3.42883	3.83766	2.21818	2.18578	6.67933	3.19991	0.746446	0.0665033	1.19165	0.00334398	aspartic proteise nepenthesin precursor putative expressed
LOC_Os02g21070	1.12436	0.58294	0	0.062794	0.815672	0.14184	4.66542	0.00168683	3.88598	0.00912812	PPR repeat domain containing protein putative expressed
LOC_Os02g21320	0.142639	0.161106	0	0	0.207011	0.060104	7.3387	0.000119781	7.15803	0.000176652	expressed protein
LOC_Os02g21920	3.85146	3.6034	9.63373	8.70223	7.33951	3.40299	-1.27477	0.00210615	-0.741816	0.0726278	CPuORF24 - conserved peptide uORF-containing transcript expressed
LOC_Os02g21925	0.070617	0.04108	0.087943	0.354098	0.258364	4.93129	-1.69482	0.262858	3.37195	0.014115	expressed protein
LOC_Os02g22020	5.58741	2.96828	9.37423	8.37634	5.5234	5.61634	-1.04221	0.000892336	-0.665575	0.0333906	MYB family transcription factor putative expressed
LOC_Os02g22160	0.48025	0.207292	0.61058	0.330769	1.00084	1.36877	-0.423787	0.497231	1.33526	0.0287891	D binding protein putative expressed
LOC_Os02g24270	0.290981	0.314635	0.668039	0.686464	0.601636	0.334814	-1.12592	0.0351685	-0.511721	0.332545	retrotransposon protein putative unclassified expressed
LOC_Os02g27160	0.134372	0.061701	0.120111	0.19576	0.016555	0	-0.655229	0.614407	-4.08414	0.00696416	retrotransposon protein putative unclassified expressed
LOC_Os02g27190	9.69359	4.58286	6.91982	8.43576	1.92248	4.31521	-0.100967	0.843691	-1.31304	0.0109841	expressed protein
LOC_Os02g27450	0.133426	0.119358	0	0	0.06397	0.05905	5.67427	0.0199312	4.839	0.0487441	expressed protein
LOC_Os02g28170	1.21646	2.25463	2.13029	2.90155	0.410496	1.30231	-0.506848	0.390701	-1.58423	0.00766103	transferase family protein putative expressed
LOC_Os02g28180	0.485107	1.03675	0	0	0	0.066131	8.97934	1.06697e-05	4.41859	0.0356774	transposon protein putative unclassified expressed
LOC_Os02g28300	0.039638	0.141841	0.107812	0.034035	0.850889	0.591071	0.36178	0.738884	3.30095	0.00153937	transferase family protein putative expressed
LOC_Os02g28340	5.13162	10.0269	1.95234	3.39208	8.6198	4.50697	1.53112	0.00214579	1.31266	0.00852083	transferase family protein putative expressed
LOC_Os02g29640	0.2536	0.126799	0.025691	0.049591	0.224403	0.141645	2.37402	0.0206673	2.32011	0.0237065	transposon protein putative unclassified expressed
LOC_Os02g30060	0	0	1.01606	0	0	0	-7.79076	0.0328773	-7.86343	0.0312837	3-oxoacyl-reductase chloroplast precursor putative expressed
LOC_Os02g31230	0.052471	0	0	0	0.17724	0.619158	4.77262	0.073166	7.51973	0.00419683	expressed protein
LOC_Os02g31860	0.096189	0.028378	0.42	0.701914	0.224839	0.387524	-3.12471	0.000335332	-0.895251	0.27122	expressed protein
LOC_Os02g32020	2.69111	1.93156	2.21281	2.14328	4.26904	4.52856	0.101921	0.780678	1.01748	0.00469646	expressed protein
LOC_Os02g32490	1.47368	0.450332	2.96904	2.71614	1.22132	1.92526	-1.5573	0.00279113	-0.857802	0.0982875	AMP-binding enzyme putative expressed
LOC_Os02g32504	0.409508	0.245158	0.834194	0.740499	0.789666	0.728234	-1.24942	0.0112697	-0.0434329	0.927812	heparan-alpha-glucosaminide N-acetyltransferase putative expressed
LOC_Os02g33120	0.187478	0.601859	0.045958	0	0.109472	0.778067	3.98326	0.0389726	4.06398	0.0350038	expressed protein
LOC_Os02g33680	10.2752	10.8057	7.46016	8.28547	23.2326	8.34972	0.442749	0.329367	1.03636	0.0223167	U-box domain containing protein expressed
LOC_Os02g33830	0.097602	0.074908	0	0.043184	0.260093	0.193017	2.06155	0.219342	3.34521	0.0430109	expressed protein
LOC_Os02g34200	0	0	0.137463	0.033716	0.028919	0.045019	-6.62981	0.00201119	-1.11018	0.494767	transposon protein putative CACTA En FSpm sub-class
LOC_Os02g34410	1.27227	1.5588	1.16431	0.876331	2.30924	1.76381	0.500267	0.225263	1.01028	0.013674	U-box domain-containing protein putative expressed
LOC_Os02g34610	0.580997	0.504126	0.415607	0.571979	0	0.051469	0.146625	0.90291	-3.79325	0.00914719	expressed protein
LOC_Os02g35080	2.05254	1.47272	3.76486	3.62955	2.71247	2.94684	-1.19337	2.05933e-09	-0.474808	0.0159588	T-complex protein 11 putative expressed
LOC_Os02g36110	0.154159	0.356507	3.058	2.49212	0.923726	0.98525	-3.38327	1.07533e-11	-1.5307	0.00124698	cytochrome P450 putative expressed
LOC_Os02g36150	3.67759	3.22148	1.69001	1.34208	4.71463	1.94553	1.20456	0.0116752	1.16558	0.0146691	cytochrome P450 putative expressed
LOC_Os02g36210	7.80623	6.69411	2.2576	2.19213	13.5778	3.75607	1.72221	0.000883747	2.00061	0.000111711	ent-kaurene synthase chloroplast precursor putative expressed
LOC_Os02g36220	1.98211	1.74501	0.373183	0.591598	2.72632	0.63932	1.95726	0.00272695	1.78552	0.00626905	terpene synthase putative expressed
LOC_Os02g36264	0.402285	0.334749	0.089391	0.065476	0.746081	0.135629	2.25461	0.0130925	2.53959	0.00511578	terpene synthase putative expressed
LOC_Os02g36490	24.5332	41.4864	16.4266	12.8823	25.386	25.5792	1.20975	3.83464e-05	0.805328	0.00614622	expressed protein
LOC_Os02g37000	3.96551	4.58313	2.67605	1.6528	3.20139	2.75518	1.01018	0.00589463	0.472052	0.200058	mitochondrial prohibitin complex protein 1 putative expressed
LOC_Os02g37200	6.05049	1.66621	17.2132	11.2235	3.00908	8.72792	-1.87522	0.00726511	-1.29571	0.0625281	hydrophobin putative expressed
LOC_Os02g37220	0	0	0	0	0.174931	0.166796	0	1	8.00714	0.000230733	transposon protein putative CACTA En FSpm sub-class expressed
LOC_Os02g37330	25.5869	22.6037	11.0735	14.1404	27.0977	25.908	0.951068	8.82963e-06	1.07523	4.94057e-07	heavy metal associated domain containing protein expressed
LOC_Os02g37480	0.522692	0.746438	0	0	1.72281	1.85819	7.6907	1.77172e-06	9.16013	1.11239e-08	glycine-rich cell wall structural protein precursor putative expressed
LOC_Os02g37970	1.49564	1.18505	0.131309	0.765913	1.92422	0.94882	1.5634	0.0634842	1.6715	0.047083	DUF581 domain containing protein expressed
LOC_Os02g38000	0.632765	0.382319	0.099595	0.588494	1.08586	2.73732	0.554707	0.463883	2.43118	0.00126942	retrotransposon protein putative unclassified expressed
LOC_Os02g38120	6.4515	7.3112	2.6832	2.25618	7.50461	3.29802	1.50511	0.000302072	1.1594	0.00540147	BTBN3 - Bric-a-Brac Tramtrack Broad Complex BTB domain with non-phototropic hypocotyl 3 NPH3 domain expressed
LOC_Os02g38580	0.025197	0.369228	0	0.005637	0	0.011207	5.88531	0.0153139	0.997042	0.705282	protein phosphatase 2C putative expressed
LOC_Os02g40784	1.98083	2.93805	1.28301	1.11006	3.52893	3.18746	1.07329	0.000928562	1.49746	3.57595e-06	WAX2 putative expressed
LOC_Os02g41840	6.87188	17.5265	2.53845	6.94227	7.16825	17.8497	1.39293	0.0249344	1.36756	0.0276893	DUF584 domain containing protein putative expressed
LOC_Os02g41961	0	0	0	0.443327	0.783048	1.37233	-5.60678	0.0235232	2.25528	0.26364	expressed protein
LOC_Os02g42430	1.76904	1.35292	1.53434	2.44656	0.985194	0.768954	-0.339646	0.534826	-1.15988	0.0367436	GEM putative expressed
LOC_Os02g42560	0.149413	0.097288	0.383241	0.434337	0.081926	0.231283	-1.71725	0.0324827	-1.40083	0.0781484	expressed protein
LOC_Os02g42820	0.645603	0.581438	0.45399	0.416631	1.64629	0.783664	0.505609	0.467708	1.49019	0.0299778	OsPLIM2a - LIM domain protein putative actin-binding protein and transcription factor expressed
LOC_Os02g43050	6.93977	0	0	0	0	6.83092	25.1952	1.39751e-07	25.1333	1.50033e-07	kinesin motor domain containing protein expressed
LOC_Os02g43360	12.9875	11.3897	6.98579	6.46775	20.1504	9.0527	0.879093	0.0318539	1.14694	0.00507215	cytochrome b5-like Heme FSteroid binding domain containing protein expressed
LOC_Os02g44108	0.32208	0	0	0	0.578458	0.105475	6.60382	0.013044	7.76452	0.00342787	expansin precursor putative expressed
LOC_Os02g44730	2.84993	3.40738	0.989207	2.02753	2.61316	1.42571	1.068	0.0337933	0.435051	0.388336	tetracycline transporter protein putative expressed
LOC_Os02g45310	1.28506	0.585409	0.680331	0.799019	1.62209	1.31925	0.341981	0.471365	1.00101	0.0340302	dehydration response related protein putative expressed
LOC_Os02g46100	0.41333	0.6222	0.647049	1.29134	2.56279	1.86483	-0.881955	0.146556	1.19	0.0440839	RING-H2 finger protein putative expressed
LOC_Os02g46530	0	0	0.297971	0.095661	0.374566	0.040871	-5.3932	0.0372026	0.0638078	0.976624	expressed protein
LOC_Os02g46839	0.183532	0.523527	0	0.073788	0.194709	0.0889	3.23401	0.0399842	1.93412	0.223152	expressed protein
LOC_Os02g46940	2.60784	6.32372	1.76749	1.92498	2.96787	2.04602	1.31347	0.010926	0.458713	0.375698	MYB family transcription factor putative expressed
LOC_Os02g47100	0.050614	0	0.267066	0.650433	0.078838	0.228505	-4.23341	0.0193744	-1.45504	0.346389	expressed protein
LOC_Os02g47180	3.13131	7.21757	1.61935	1.3041	3.1197	4.38397	1.86062	1.71227e-05	1.3614	0.00167305	WD repeat-containing protein putative expressed
LOC_Os02g47690	0.030222	0.045824	0.005187	0	0.039937	0.045849	3.99011	0.015984	4.10212	0.0131111	retrotransposon protein putative Ty3-gypsy subclass expressed
LOC_Os02g48940	0	0	0	0	0.105433	0.72211	0	1	8.16721	0.000539769	expressed protein
LOC_Os02g49030	0.052776	0.329455	0.155892	0.310233	0	0	-0.185895	0.921431	-6.01084	0.0105768	tyrosyl-tR synthetase putative expressed
LOC_Os02g49630	0.135424	0.067435	0	0	0.084783	0.197813	5.67827	0.0107223	6.22566	0.00495967	tetraspanin family protein putative expressed
LOC_Os02g50200	1.49577	1.59161	0.790264	0.638625	1.11147	1.05841	1.13549	0.00776269	0.612805	0.154011	cysteine-rich repeat secretory protein precursor putative expressed
LOC_Os02g50420	0	0	0.174373	0.160508	2.3781	7.16302	-4.29966	0.0174917	4.7191	1.69181e-05	expressed protein
LOC_Os02g50820	0.03243	0.040851	0	0	0.149326	0.119298	5.39085	0.00688463	7.22683	0.000239309	nucleobase-ascorbate transporter putative expressed
LOC_Os02g50900	0.122825	0.131232	1.42883	0.890614	0.308387	0.568399	-3.1068	1.00137e-06	-1.40957	0.0181525	expressed protein
LOC_Os02g50960	23.4982	23.3742	9.37887	10.1677	30.1432	12.4345	1.2802	0.00113099	1.15072	0.00342952	auxin efflux carrier component putative expressed
LOC_Os02g51110	4.05963	4.88255	9.67888	8.73235	5.92631	3.7201	-1.01394	0.00191551	-0.913288	0.00514223	aquaporin protein putative expressed
LOC_Os02g51860	0.702252	0.9577	1.33251	2.24649	0.826128	1.28265	-1.08559	0.011234	-0.775193	0.069254	dehydration response related protein putative expressed
LOC_Os02g51900	1.71999	5.85143	0.997056	1.54172	2.11288	1.66558	1.61444	0.0063035	0.58044	0.327189	cytokinin-O-glucosyltransferase 2 putative expressed
LOC_Os02g52730	67.5885	56.8063	1.0361	1.51367	70.9313	54.8567	5.61739	8.94883e-101	5.62765	3.8269e-101	ferredoxin--nitrite reductase putative expressed
LOC_Os02g53130	3.79347	0.979629	4.21168	27.9549	1.62996	0.546934	-2.77029	0.0287269	-3.86426	0.00229606	nitrate reductase putative expressed
LOC_Os02g53200	3.67937	1.16491	3.16495	3.9308	8.61618	5.50827	-0.546495	0.284182	1.0078	0.047453	glucan endo-1 3-beta-glucosidase precursor putative expressed
LOC_Os02g53240	0.938631	0.613018	0.1246	0.178835	150.835	188.574	2.27006	1.59452e-05	9.9905	6.42142e-95	expressed protein
LOC_Os02g53250	0.159562	0	0	0	0.46895	1.4162	3.92344	0.14162	7.2106	0.00552886	expressed protein
LOC_Os02g53510	5.77593	6.31172	9.68568	10.0285	2.992	5.27568	-0.682171	0.027252	-1.26296	4.7675e-05	oxidoreductase F transition metal ion binding protein putative expressed
LOC_Os02g54140	21.2864	29.5885	10.0645	14.9174	28.3952	15.963	1.0509	0.00655663	0.845917	0.0286817	hsp20 Falpha crystallin family protein putative expressed
LOC_Os02g54520	0	0.056461	0	0	0.088748	0.079655	4.73811	0.121214	6.16634	0.0420208	MYB family transcription factor putative expressed
LOC_Os02g54920	0.374055	0.198098	0.097544	0.184762	0.974482	1.08471	0.908652	0.369122	2.75843	0.00474528	expressed protein
LOC_Os02g54940	2.25171	2.47781	0.929115	0.604293	2.35535	5.32008	1.63066	0.00966781	2.28519	0.000260723	expressed protein
LOC_Os02g55100	0.176661	0.433047	0.213118	0.389697	0	0	-0.0123358	0.994686	-5.68987	0.0143057	expressed protein
LOC_Os02g55720	15.1234	18.6171	6.79594	5.31522	9.80664	5.59297	1.50692	2.18813e-05	0.370067	0.2987	cyclin N-termil domain containing protein expressed
LOC_Os02g56380	0.135817	0.036453	0.294294	0.268956	0.468014	0.219155	-1.66201	0.0471218	0.308634	0.703715	OsWAK21 - OsWAK receptor-like cytoplasmic kise OsWAK-RLCK expressed
LOC_Os02g56520	0.014864	0.013684	0.067382	0.012763	0	0	-1.51095	0.472258	-6.0263	0.0158431	expressed protein
LOC_Os02g58210	0.048905	0.058929	0.088676	0.055988	0.233542	0.208877	-0.412065	0.603224	1.59883	0.0344655	jmjC domain containing protein expressed
LOC_Os02g58350	1.99489	2.38139	0.575489	1.15616	2.10058	2.14086	1.34257	0.0131311	1.27687	0.0183303	OsRR3 type-A response regulator expressed
LOC_Os02g58390	0.02051	0.037764	0	0	0.01972	0.12506	5.27963	0.0276815	6.42883	0.00687911	ictive receptor kise At2g26730 precursor putative expressed
LOC_Os03g01014	119.101	119.657	117.943	110.469	0	0	0.0872236	0.528053	-16.541	3.59034e-30	expressed protein
LOC_Os03g01160	0.683853	0.670422	0.491001	0.530059	1.19361	1.09154	0.422837	0.208407	1.16353	0.000451543	protein kise family protein putative expressed
LOC_Os03g01300	25.9587	46.6235	122.327	97.677	37.9234	80.6028	-1.56304	4.91201e-05	-0.906614	0.0184577	LTPL114 - Protease inhibitor Fseed storage FLTP family protein precursor expressed
LOC_Os03g01320	1.39715	2.46504	8.89475	7.05023	1.53366	3.96332	-2.00467	7.06786e-05	-1.55447	0.00197707	LTPL116 - Protease inhibitor Fseed storage FLTP family protein precursor expressed
LOC_Os03g01550	0.009651	0.031212	0.118121	0.088964	0.016604	0.015327	-2.18727	0.0701566	-2.71085	0.0283561	expressed protein
LOC_Os03g01684	0	0.180219	0	0	0.047716	0	8.04278	0.0163655	6.15415	0.0669476	retrotransposon protein putative unclassified expressed
LOC_Os03g01820	0.780239	1.48434	0.268523	0.401823	1.2831	0.846671	1.77225	0.00553635	1.66745	0.00907516	fatty acid hydroxylase putative expressed
LOC_Os03g02020	0.964941	0.681449	2.58436	1.52612	1.21449	1.19928	-1.29987	0.00280321	-0.780525	0.0695107	stress responsive A FB Barrel domain containing protein expressed
LOC_Os03g02040	1.08617	1.47916	0.815453	1.80963	0.243981	0.352007	-0.0113285	0.985561	-2.13357	0.00104051	remorin putative expressed
LOC_Os03g02460	2.74838	3.44764	0.081018	0.135091	3.51793	3.91864	4.83333	5.62122e-31	5.07201	4.8984e-34	retinol dehydrogese putative expressed
LOC_Os03g02470	82.7809	97.8942	0	0	90.5568	88.2588	15.7432	2.8542e-27	15.7072	3.73808e-27	expressed protein
LOC_Os03g02750	0.302044	0.652166	0.245506	0.495734	3.72252	0.295881	0.392372	0.692261	2.48689	0.0117587	OsSub25 - Putative Subtilisin homologue expressed
LOC_Os03g02780	3.0451	3.96626	2.06587	1.66853	5.54249	4.03715	0.934983	0.0224314	1.36908	0.000782149	Core histone H2A FH2B FH3 FH4 domain containing protein putative expressed
LOC_Os03g03600	0.318723	0.320155	0.875556	0.152038	0.068101	0	-0.634636	0.640418	-3.70717	0.0093679	fasciclin-like arabinogalactan protein putative expressed
LOC_Os03g04190	0.287533	1.44502	0.192425	0.093992	0.624849	0.280138	2.63544	0.00753801	1.68098	0.0897351	cytochrome P450 putative expressed
LOC_Os03g04760	0.567476	0.285947	0.744288	0.410971	8.63584	8.03911	-0.425515	0.341567	3.84845	9.26145e-20	expressed protein
LOC_Os03g05180	0.206939	0.187043	0.388019	0.42707	0.142693	0.232403	-1.01982	0.0707473	-1.11755	0.0478474	expressed protein
LOC_Os03g05430	0.566197	0.576684	1.90323	1.19039	0.547824	1.27206	-1.38735	0.0260832	-0.766023	0.21362	peptidase putative expressed
LOC_Os03g05750	3.2455	15.4683	2.03311	2.21212	4.07165	2.43109	2.18791	0.000723469	0.635833	0.326873	heavy-metal-associated domain-containing protein putative expressed
LOC_Os03g05880	2.16345	1.26616	7.20804	2.50862	2.34341	4.66221	-1.67333	0.00633379	-0.641179	0.292913	monooxygese putative expressed
LOC_Os03g06080	0.063969	0.184721	0	0	0.182674	0.194364	5.74806	0.0093931	6.20925	0.00486131	heavy metal-associated domain containing protein expressed
LOC_Os03g06170	0.471541	0	0	0	0.160523	0.090223	6.6914	0.0222827	5.86263	0.0457661	hsp20 Falpha crystallin family protein putative expressed
LOC_Os03g06970	0	0	0	0	0.119189	0.440088	0	1	7.3524	0.00609091	tetratricopeptide repeat domain containing protein expressed
LOC_Os03g07100	0.226683	0.05428	0.209012	0.192211	0.680296	0.966035	-0.526221	0.589959	1.99398	0.0322644	LTPL82 - Protease inhibitor Fseed storage FLTP family protein precursor expressed
LOC_Os03g08320	0.935166	1.93819	10.0442	1.05654	2.29269	0.940536	-1.89262	0.0345186	-1.72918	0.0532718	ZIM domain containing protein putative expressed
LOC_Os03g08460	1.28138	0.964618	3.38049	2.20534	1.49815	1.10586	-1.28899	0.00202445	-1.08121	0.00930927	AP2 domain containing protein expressed
LOC_Os03g08470	2.07832	1.91661	4.8242	6.78539	1.58893	2.48414	-1.50859	5.21634e-06	-1.50126	5.67255e-06	AP2 domain containing protein expressed
LOC_Os03g10290	0.432432	0.058198	0.019305	0.063246	0.828084	0.65011	2.44768	0.0207681	4.05644	0.000111856	expressed protein
LOC_Os03g10300	0.249781	0.220919	0.211538	0.224109	0.802202	0.433709	0.143634	0.85287	1.52664	0.0431348	haemolysin-III putative expressed
LOC_Os03g11850	0	0	0.020614	0.041872	0.026298	0.035599	-5.68716	0.0118006	-0.0825562	0.962785	retrotransposon protein putative Ty1-copia subclass expressed
LOC_Os03g11950	0.362082	0.333338	0.6841	1.53155	0.456806	0.303108	-1.6305	0.011003	-1.53003	0.0166934	SEC14 cytosolic factor family protein putative expressed
LOC_Os03g11980	15.9823	23.637	6.62287	10.2427	15.4687	13.5563	1.25673	6.78945e-05	0.786952	0.0126566	beta-hexosaminidase precursor putative expressed
LOC_Os03g12260	9.84148	11.9987	4.92712	3.86632	12.0608	6.04048	1.34161	0.000397172	1.06985	0.0047498	cytochrome P450 protein putative expressed
LOC_Os03g12510	0.759696	1.90777	1.25401	2.81648	0.178435	0.124865	-0.574403	0.451148	-3.71512	6.29718e-06	non-symbiotic hemoglobin 2 putative expressed
LOC_Os03g12730	0.328315	0.066764	0.632073	0.544931	0.252541	0.207216	-1.58101	0.0337905	-1.33788	0.0715327	receptor protein kise CLAVATA1 precursor putative expressed
LOC_Os03g13050	15.4769	16.1316	6.24471	10.2632	29.0862	16.058	0.95455	0.0115269	1.46816	0.000100903	E2F-related protein putative expressed
LOC_Os03g13120	0.067848	0.063413	0.140981	0.085758	0	0	-0.766791	0.729179	-5.28213	0.041684	expressed protein
LOC_Os03g13210	0.1314	0.05822	0.398377	0.598677	0.036474	0.23829	-2.37489	0.03196	-1.87999	0.085343	peroxidase precursor putative expressed
LOC_Os03g13870	8.10059	6.89844	14.9789	17.5807	10.0102	6.80815	-1.10045	7.38335e-05	-0.938327	0.000716573	expressed protein
LOC_Os03g13950	15.6786	11.4021	24.3295	28.1127	10.2227	14.2131	-0.938421	0.000101805	-1.09813	5.49346e-06	actin-depolymerizing factor putative expressed
LOC_Os03g14300	1.98576	2.31751	0.629619	1.35589	1.88528	1.34666	1.13142	0.048568	0.705969	0.219871	THION29 - Plant thionin family protein precursor expressed
LOC_Os03g14630	0	0	0.358617	0.610665	0.304259	0.14043	-7.10279	0.000313588	-1.1078	0.420084	LTPL106 - Protease inhibitor Fseed storage FLTP family protein precursor expressed
LOC_Os03g14820	0.424589	0.311349	0	0	3.83079	3.43356	6.94501	8.59245e-06	10.2097	4.0062e-11	expressed protein
LOC_Os03g15020	40.7868	76.2738	16.0445	24.9308	37.7107	45.6028	1.54396	8.47103e-06	1.01837	0.00331665	beta-galactosidase precursor putative expressed
LOC_Os03g15530	3.91318	2.08876	8.45692	9.11981	1.73783	4.19904	-1.53981	0.000375394	-1.58582	0.000248871	expressed protein
LOC_Os03g15790	0	0	0	0	0.107545	0.091084	0	1	6.47588	0.047196	ZOS3-08 - C2H2 zinc finger protein expressed
LOC_Os03g16030	4.94703	3.2603	1.77669	1.45962	4.94131	3.52826	1.3609	0.000526793	1.40582	0.000338053	hsp20 Falpha crystallin family protein putative expressed
LOC_Os03g16670	544.054	907.092	288.528	418.729	414.4	496.944	1.06518	0.000475014	0.361076	0.236211	haloacid dehalogese-like hydrolase family protein putative expressed
LOC_Os03g16950	35.8353	36.6686	21.2114	12.8755	54.5668	42.2603	1.11746	8.04279e-05	1.52489	7.28607e-08	cysteine-rich repeat secretory protein 55 precursor putative expressed
LOC_Os03g17164	0.159133	0.209383	0.04156	0.059436	0.142949	0.140966	1.90792	0.0259297	1.50555	0.0804521	kinesin-related protein putative expressed
LOC_Os03g17270	0.057826	0.092417	0	0	0.100614	0.02053	6.38806	0.00458228	5.9776	0.00810537	expressed protein
LOC_Os03g17410	0.082525	0.026437	0	0	0.188694	0.061554	6.29415	0.00185647	7.50235	0.00019066	expressed protein
LOC_Os03g17480	2.98663	1.07828	0.776861	1.87225	6.85703	3.47768	0.609497	0.363412	1.97295	0.00312021	IN2-1 protein putative expressed
LOC_Os03g18010	0.304367	0.116405	0.10245	0.053591	0.316441	0.304504	1.39467	0.12272	1.92829	0.0315252	phospholipase C putative expressed
LOC_Os03g18120	0.222875	0.041635	2.3039	1.59638	0.291329	1.53633	-3.85958	1.34044e-05	-1.12272	0.192695	proteins of unknown function domain containing protein expressed
LOC_Os03g18130	33.0627	8.11495	226.412	311.089	10.2351	167.91	-3.71193	0.00319788	-1.64521	0.191308	asparagine synthetase putative expressed
LOC_Os03g18400	0.732232	0.51238	1.57626	0.956905	0.48662	0.651566	-0.99985	0.0863911	-1.15407	0.0482398	expressed protein
LOC_Os03g18590	11.3139	3.08494	20.1276	17.6728	6.66303	17.4546	-1.39189	0.0125651	-0.668948	0.229929	malonyl CoA-acyl carrier protein transacylase mitochondrial precursor putative expressed
LOC_Os03g18740	2.31695	3.51684	2.20662	1.12369	3.85882	2.86999	0.843415	0.0714544	1.03362	0.0269617	oxidoreductase short chain dehydrogese Freductase family putative expressed
LOC_Os03g18779	20.4629	19.0738	0	0	15.6034	0.116381	13.4609	3.21431e-06	12.1749	2.53647e-05	expressed protein
LOC_Os03g18850	0.702481	0.177074	2.5985	0.925409	0.430496	1.06963	-1.9951	0.0282771	-1.23325	0.170912	pathogenesis-related Bet v I family protein putative expressed
LOC_Os03g19090	1.94263	0.571668	0.719371	1.02372	2.15624	2.17234	0.524039	0.385643	1.31486	0.0288064	expressed protein
LOC_Os03g19290	1.53903	2.75241	1.06664	0.989846	2.73149	2.00158	1.07461	0.030982	1.18141	0.0175325	mitochondrial import inner membrane translocase subunit Tim17 putative expressed
LOC_Os03g19436	1.41275	0.851595	3.09	3.46988	1.04816	1.3002	-1.52393	0.000987913	-1.47829	0.00135113	expressed protein
LOC_Os03g19780	0	0	0.093565	0.177818	0.04978	0.137855	-5.87974	0.0113076	-0.561674	0.762083	expressed protein
LOC_Os03g20550	1.78616	0.864456	3.35582	2.67189	3.12296	2.92834	-1.24172	0.00670244	-0.0177729	0.968508	WRKY55 expressed
LOC_Os03g20600	1.49434	0.826143	3.25017	2.72995	2.13312	3.53891	-1.34869	0.00495193	-0.0840716	0.858021	expressed protein
LOC_Os03g20740	1.68507	1.93285	4.5157	4.36074	0.667909	0.218823	-1.27143	0.0326299	-3.27151	1.70317e-07	expressed protein
LOC_Os03g20770	0	0	0.161581	0.409905	0	0.081122	-6.15082	0.0402869	-2.56473	0.344582	expressed protein
LOC_Os03g20949	3.0284	2.00135	3.33328	2.14405	5.30237	5.94404	-0.0943171	0.743268	1.06429	0.000204321	phospholipid-transporting ATPase putative expressed
LOC_Os03g20970	0.283372	0.140643	0.050317	0.071402	0.293186	0.27622	1.78124	0.00634402	2.19372	0.00072504	phospholipid-transporting ATPase 1 putative expressed
LOC_Os03g21480	0	0	0.187779	0.175017	0.098794	0.138235	-6.2997	0.00245886	-0.55948	0.714965	HAD superfamily phosphatase putative expressed
LOC_Os03g21500	0.025731	0	0.884478	0.487531	0.403294	0	-5.10233	0.0479579	-1.74938	0.42392	expressed protein
LOC_Os03g21710	4.59695	3.30024	1.67308	0.958361	10.4574	1.54959	1.6068	0.0314917	2.24609	0.00262107	WRKY79 expressed
LOC_Os03g22210	0.99345	3.47146	6.28409	14.8123	3.94953	1.44424	-2.20078	0.00258792	-1.94255	0.00775256	POEI46 - Pollen Ole e I allergen and extensin family protein precursor expressed
LOC_Os03g22230	0.165596	0.421912	3.68844	4.02707	0.660977	0.10169	-3.66373	3.56272e-05	-3.27486	0.000194441	POEI47 - Pollen Ole e I allergen and extensin family protein precursor expressed
LOC_Os03g22620	3.04401	4.70146	0.780303	0.464981	2.26928	1.05123	2.66975	3.27493e-08	1.4435	0.00287947	terpene synthase family metal binding domain containing protein expressed
LOC_Os03g22655	0.163242	0.186731	0	0	0.309818	0.324753	5.28492	0.0201462	6.03615	0.00754252	tubby-like F-box protein 3 putative expressed
LOC_Os03g24100	1.79627	0.815644	3.5938	2.08571	1.51409	1.80005	-1.10968	0.0424573	-0.771588	0.156119	expressed protein
LOC_Os03g24110	0	0	0.029486	0	0.052245	0.095031	-5.12153	0.0473812	2.30218	0.284215	retrotransposon protein putative unclassified expressed
LOC_Os03g24510	0.18596	0.174988	0	0	0	0	7.17071	0.00773381	0	1	glycosyl transferase 8 domain containing protein putative expressed
LOC_Os03g24560	0	0.052539	0.977359	1.03984	0.388425	0.2393	-4.95221	3.34844e-05	-1.63652	0.0934539	ompA FMotB putative expressed
LOC_Os03g25080	4.21044	5.36704	7.52316	8.90955	3.67555	2.89279	-0.752876	0.00840319	-1.3116	4.78949e-06	OsFBX86 - F-box domain containing protein expressed
LOC_Os03g25150	2.52974	1.29837	4.49726	4.75977	2.36814	3.33084	-1.26424	0.000494487	-0.70407	0.051192	transposon protein putative unclassified expressed
LOC_Os03g25440	1.41467	1.70173	0.543247	1.9812	0.262115	0.514561	0.314922	0.678368	-1.72051	0.026588	expressed protein
LOC_Os03g25820	0	0.47617	0.444884	0.415376	0	0	-0.782367	0.738402	-6.86451	0.0120844	amino acid permease family protein putative expressed
LOC_Os03g26120	3.0961	0.337563	0	0	0.125283	0	7.90367	0.00120644	3.18715	0.214329	hypothetical protein
LOC_Os03g26229	0	0	0.406277	0.502601	0.619933	0	-7.50705	0.00367171	-0.495953	0.817872	40S ribosomal protein S9-1 putative expressed
LOC_Os03g26930	6.42675	6.12398	3.23147	4.33009	9.62177	8.1003	0.74916	0.00418712	1.2351	2.19194e-06	OsSCP13 - Putative Serine Carboxypeptidase homologue expressed
LOC_Os03g27190	13.0116	26.4148	7.25958	8.20227	27.6856	9.07772	1.3848	0.00953914	1.28357	0.0162807	ICE-like protease p20 domain containing protein putative expressed
LOC_Os03g27760	0.535296	0.267686	0.183971	0.277871	0.67451	0.825278	0.780176	0.226169	1.66929	0.00874598	nodulation protein-related putative expressed
LOC_Os03g27910	0.028614	0.035725	0.015972	0.028041	0	0	0.561089	0.76151	-5.27444	0.0231587	retrotransposon protein putative Ty1-copia subclass expressed
LOC_Os03g28160	19.0807	12.7939	13.2001	7.27532	42.6034	10.91	0.675986	0.244775	1.43521	0.0134703	jacalin-like lectin domain containing protein expressed
LOC_Os03g28170	4.37083	3.48559	3.80747	1.14196	14.2948	2.24383	0.700216	0.396767	1.80444	0.0286936	expressed protein
LOC_Os03g29250	0.387478	0	1.4892	1.68209	0.27084	1.86449	-3.05894	0.0306875	-0.60885	0.662254	SPX domain-containing protein putative expressed
LOC_Os03g29410	0.105214	0.192247	0.565342	0.359298	0.578077	0.569725	-1.55687	0.0159591	0.333301	0.589367	tyrosine protein kise domain containing protein putative expressed
LOC_Os03g30300	1.36584	1.49654	0.376271	0.692821	0.728985	0.939995	1.10308	0.0132233	0.544957	0.222434	6-phosphogluconolactose putative expressed
LOC_Os03g30400	0.515916	1.24695	0.293887	0.112791	0.957029	1.1483	2.15871	0.0385151	2.35586	0.0234985	early light-induced protein chloroplast precursor putative expressed
LOC_Os03g30410	3.17127	4.49974	0.797569	1.1583	3.14207	3.94787	1.95792	0.000966733	1.81557	0.0022335	expressed protein
LOC_Os03g30420	7.84217	12.754	1.40359	2.20601	9.53297	7.02858	2.53522	4.75818e-11	2.20312	1.106e-08	cytochrome P450 putative expressed
LOC_Os03g30800	0.351553	0.064437	0	0	0.215446	0	6.24195	0.0449992	5.32866	0.0880893	fumarylacetoacetate hydrolase family protein expressed
LOC_Os03g31360	0.127493	0.07598	0.078479	0.135043	0.561822	0.313767	-0.103462	0.909785	1.98492	0.0238586	glutelin putative expressed
LOC_Os03g31560	0	0	0	0	1.09977	0.181175	0	1	10.35	0.0305507	retrotransposon protein putative unclassified expressed
LOC_Os03g32150	3.58629	0	0	0	2.1271	3.47437	8.31837	0.044705	8.96879	0.0304005	expressed protein
LOC_Os03g32190	0	0	0	0	1.13624	0.209134	0	1	9.40867	0.049301	transposon protein putative unclassified expressed
LOC_Os03g32400	0	0	0.112058	0.055363	0.118841	0.109701	-5.00343	0.0405813	0.370931	0.853204	expressed protein
LOC_Os03g33090	0.266156	0.490708	1.19491	1.21761	0.205138	0.189046	-1.6413	0.0131384	-2.61308	0.000134115	DUF260 domain containing protein putative expressed
LOC_Os03g36530	0.972599	0.551956	0.471853	0.717175	1.6843	0.913038	0.367382	0.521789	1.14628	0.0442331	FAD-binding and arabino-lactone oxidase domains containing protein putative expressed
LOC_Os03g37377	0.049146	0.079515	0.441808	0.085625	0	0.008612	-2.02603	0.192421	-5.57197	0.00677946	retrotransposon protein putative unclassified
LOC_Os03g37650	0.023453	0	0	0	0.236783	0.17368	3.59997	0.140868	7.61908	0.00114898	retrotransposon protein putative Ty1-copia subclass expressed
LOC_Os03g38170	0.651012	0.578397	0.216994	0.051377	0.881827	0.313724	2.17079	0.0301151	2.18603	0.0288685	expressed protein
LOC_Os03g38800	1.63655	0.905961	0.298428	0.217884	2.89164	1.05129	2.30208	0.000271699	2.95541	2.77086e-06	AAA family ATPase putative expressed
LOC_Os03g39400	0.043828	0.042608	0.014411	0.056448	0	0	0.362961	0.842165	-5.61182	0.0148718	retrotransposon protein putative Ty1-copia subclass expressed
LOC_Os03g39690	0.052422	0	0.213951	0.315006	0.075606	0.197742	-3.37884	0.0160766	-0.963198	0.46765	cytochrome P450 putative expressed
LOC_Os03g39910	0.137004	0.161864	0	0	0	0	7.60615	0.00154412	0	1	XH domain containing protein expressed
LOC_Os03g40070	1.44721	0.733287	0.724276	0.242096	3.22669	0.480757	1.18701	0.217078	1.99045	0.0379586	transposon protein putative unclassified expressed
LOC_Os03g40210	0.067728	0	0.118274	0.650156	0.715455	1.03793	-3.59275	0.0400062	1.13664	0.428792	expressed protein
LOC_Os03g40720	0	0	0	0	0.248026	0.254484	0	1	7.77704	0.000708753	UDP-glucose 6-dehydrogese putative expressed
LOC_Os03g40770	6.0896	12.2805	1.50688	2.72913	4.78353	6.92116	2.14426	9.69602e-06	1.45314	0.00276935	expressed protein
LOC_Os03g41200	22.349	10.9615	16.0612	18.5332	5.8272	4.76564	-0.0164544	0.960995	-1.69063	5.77194e-07	retrotransposon protein putative unclassified expressed
LOC_Os03g41320	1.6448	1.4656	0.179723	0.378537	0.614486	0.877673	2.39498	0.0197229	1.3789	0.186381	expressed protein
LOC_Os03g42240	0.185403	0.16487	0	0.023927	0.105932	0.098931	3.55956	0.0123188	2.80388	0.0500018	B3 D binding domain containing protein expressed
LOC_Os03g42630	0.608459	0.058932	1.13586	1.49857	0.692285	1.0709	-1.96143	0.0308057	-0.585784	0.513871	No apical meristem protein putative expressed
LOC_Os03g43100	18.3896	20.0435	0	0	15.662	14.4351	13.2497	1.08934e-19	12.8943	9.94195e-19	expressed protein
LOC_Os03g43130	0.136616	0.399346	0	0	0.332329	0.455055	6.16209	0.00306689	6.70539	0.00122379	transposon protein putative unclassified
LOC_Os03g43524	0	0.241203	0	0	0.373726	1.04298	3.89094	0.209438	6.21537	0.0412078	expressed protein
LOC_Os03g43990	4.4159	6.06853	3.17816	3.18348	8.7406	3.78109	0.748057	0.0833348	1.01312	0.0189485	BTBN8 - Bric-a-Brac Tramtrack Broad Complex BTB domain with non-phototropic hypocotyl 3 NPH3 and coiled-coil domains expressed
LOC_Os03g44190	0.085909	0.078693	0	0	0.061951	0.038124	5.67426	0.0189227	4.98638	0.0402635	expressed protein
LOC_Os03g44380	1.43253	1.87139	0.655007	0.820439	1.77889	1.43737	1.18658	0.0010186	1.13104	0.00173683	9-cis-epoxycarotenoid dioxygese 1 chloroplast precursor putative expressed
LOC_Os03g46040	0.708915	0.528449	1.21577	0.586512	0.046889	0.080012	-0.512667	0.377719	-3.79811	5.31355e-09	expressed protein
LOC_Os03g46420	3.92658	4.50907	1.31015	1.02836	2.51095	3.89861	1.8782	1.8929e-07	1.44748	6.28897e-05	expressed protein
LOC_Os03g46930	0	0.057191	0.577452	0.402062	0.93723	0.42387	-3.82185	0.0219274	0.479042	0.719959	expressed protein
LOC_Os03g47280	1.09959	1.10023	6.24401	1.1554	4.48112	2.48991	-1.69883	0.0298752	-0.0454742	0.953149	VQ domain containing protein putative expressed
LOC_Os03g47860	0.467928	0.14975	0.619885	1.82233	0.211011	0.144373	-1.95499	0.0217218	-2.73339	0.00155311	transferase family protein putative expressed
LOC_Os03g48120	0	0	0.054748	0.222506	0.066292	0.064627	-5.29043	0.0487371	-0.916368	0.692907	BTB FPOZ domain containing protein putative
LOC_Os03g48220	0.984611	0.669856	0.148708	1.44143	0.135437	0.187531	0.0443384	0.965829	-2.23709	0.034761	expressed protein
LOC_Os03g50970	0.393423	0.066926	1.03819	0.886865	0.426904	0.541178	-2.05083	0.00757573	-0.990727	0.19181	retrotransposon protein putative Ty1-copia subclass expressed
LOC_Os03g51530	2.79771	7.72524	4.21265	9.22911	2.23499	3.43998	-0.318172	0.608727	-1.25584	0.044242	expressed protein
LOC_Os03g51740	0.300204	0.065824	0.665867	0.596243	0.397634	0.177688	-1.7707	0.0407318	-1.11196	0.194129	aminotransferase classes I and II domain containing protein expressed
LOC_Os03g52040	1.09932	0.871923	2.36139	2.31613	1.48076	1.32497	-1.20355	0.000136103	-0.722968	0.02035	OsSCP19 - Putative Serine Carboxypeptidase homologue expressed
LOC_Os03g52160	0.410063	0.23366	0.53058	0.780343	0.245249	0.166241	-1.01414	0.123698	-1.64054	0.0140042	regulatory protein putative expressed
LOC_Os03g52910	15.1806	14.7403	10.9606	8.9148	4.72569	4.63772	0.615079	0.00155962	-1.07609	5.7222e-08	uncharacterized UPF0114 domain containing protein expressed
LOC_Os03g52940	1.17499	1.392	2.86368	3.04555	3.77696	2.78315	-1.17643	0.00354873	0.160986	0.682402	expressed protein
LOC_Os03g52990	0.199972	0.388428	0	0	0.548903	0.38751	5.27967	0.025036	5.92584	0.0114243	hypothetical protein
LOC_Os03g53520	5.9489	10.2994	3.72332	4.17272	5.98644	4.59438	1.07133	0.0028499	0.432971	0.228794	expressed protein
LOC_Os03g53650	8.83379	7.33073	11.8339	10.6613	4.49611	6.59754	-0.482147	0.0208751	-1.20406	1.00772e-08	cysteine synthase putative expressed
LOC_Os03g54130	64.4876	37.3018	30.6246	28.2404	122.395	67.571	0.80256	0.0221599	1.71408	1.02046e-06	cysteine protease 1 precursor putative expressed
LOC_Os03g54160	1.96864	1.57432	2.75573	0.864484	4.37166	3.05902	0.00503871	0.992559	1.06331	0.0482319	OsMADS14 - MADS-box family gene with MIKCc type-box expressed
LOC_Os03g55020	2.9577	2.11605	7.69639	7.45765	4.96584	6.96652	-1.55935	4.58803e-09	-0.348669	0.183028	UDP-glucoronosyl and UDP-glucosyl transferase domain containing protein expressed
LOC_Os03g55030	47.4493	24.2019	13.902	15.9491	75.8028	23.5475	1.27032	0.0904076	1.77019	0.0182891	UDP-glucoronosyl and UDP-glucosyl transferase domain containing protein expressed
LOC_Os03g55034	0.298	1.15089	0.353508	0.091242	2.37246	0.351818	1.69091	0.168756	2.58826	0.0343552	expressed protein
LOC_Os03g55310	0.060206	0.131149	0.289095	0.856242	0.536939	0.995291	-2.47841	0.0157994	0.405216	0.6698	SWIB FMDM2 domain containing protein expressed
LOC_Os03g55530	11.5578	6.168	22.3904	15.3412	4.18946	16.2046	-1.07545	0.0402444	-0.914159	0.0811712	HLS putative expressed
LOC_Os03g56580	1.05096	1.00491	0.640212	0.607441	2.17865	0.829165	0.74557	0.210529	1.30002	0.0283398	no apical meristem protein putative expressed
LOC_Os03g57900	12.9496	14.8878	4.41768	4.52727	9.05794	16.5352	1.66174	1.19952e-07	1.50231	1.71861e-06	zinc finger A20 and AN1 domain-containing stress-associated protein putative expressed
LOC_Os03g57910	15.8526	15.7456	6.74167	6.53701	11.7069	18.1461	1.27224	3.99324e-08	1.16023	5.5353e-07	expressed protein
LOC_Os03g58420	0.150226	0.090241	0	0	0.445166	0.066667	6.3439	0.00255316	7.29603	0.000491829	WRKY6 expressed
LOC_Os03g58790	33.8296	15.1386	13.4612	9.83538	29.664	17.8081	1.08178	0.00725748	1.05098	0.00909634	ATPase putative expressed
LOC_Os03g58980	5.14514	1.44389	8.77293	6.46307	4.02661	7.65963	-1.20714	0.0363068	-0.391549	0.495674	Cupin domain containing protein expressed
LOC_Os03g59670	0.16287	0.602278	2.0175	4.30596	0.629553	0.238921	-3.00909	0.000183542	-2.83665	0.000404206	basic helix-loop-helix putative expressed
LOC_Os03g59770	3.27109	3.47926	0.577953	0.877828	5.19532	2.05978	2.2324	0.000133865	2.34523	5.93116e-05	EF hand family protein putative expressed
LOC_Os03g59920	0.533267	0.143052	0.010468	0	0.154079	0.289381	5.19353	0.0103072	4.56151	0.0247702	transposon protein putative unclassified expressed
LOC_Os03g60340	0.294646	0.737719	0.983314	0.302164	0.222705	0.136701	-0.260406	0.761467	-1.80149	0.0392801	leaf senescence related protein putative expressed
LOC_Os03g60380	4.6534	4.34268	7.37189	11.0597	4.20105	6.88925	-1.01735	0.0013928	-0.746212	0.018846	cinmoyl CoA reductase putative expressed
LOC_Os03g60540	0	0	0.091284	0.259358	0.09681	0.089364	-5.29231	0.0446914	-0.918288	0.685116	ZOS3-20 - C2H2 zinc finger protein expressed
LOC_Os03g61150	8.02919	14.1495	2.70818	3.3861	7.2835	10.2294	1.89292	3.32998e-07	1.50221	5.20838e-05	expressed protein
LOC_Os03g61160	0.951843	5.50716	0.973617	0.425489	1.77709	4.47366	2.21337	0.00597359	2.10215	0.00903087	expressed protein
LOC_Os03g63300	0.244907	0.224722	0.623548	0.635809	0.622401	0.666125	-1.37302	0.00350316	0.031374	0.944436	NLI interacting factor-like phosphatase putative expressed
LOC_Os03g63930	9.53878	4.63266	15.8001	13.6404	5.85778	14.2799	-1.04243	0.0249052	-0.565514	0.22284	acyl carrier protein putative expressed
LOC_Os03g63970	4.47694	1.43867	6.76602	8.64472	2.1316	4.58483	-1.38156	0.00920897	-1.21552	0.0218587	gibberellin 20 oxidase 1 putative expressed
LOC_Os03g64050	4.39084	3.56032	2.16931	3.45698	10.2725	4.0861	0.511144	0.308803	1.37655	0.00600629	receptor protein kise putative expressed
LOC_Os03g64340	0.272647	0.298474	0.118376	0.504483	0.045486	0.041988	-0.103063	0.923575	-2.87312	0.0142532	heavy metal-associated domain containing protein expressed
LOC_Os04g01470	0.039583	0.109079	0.071774	0	0.872837	0.140528	0.951633	0.571533	3.72761	0.0237141	O-methyltransferase putative expressed
LOC_Os04g01600	4.52213	2.56211	10.6456	6.707	3.78892	7.06471	-1.27638	0.00212577	-0.681716	0.0996689	erythrote-4-phosphate dehydrogese domain containing protein expressed
LOC_Os04g01910	0.042059	0.03872	0.038131	0.108219	0	0	-0.849602	0.705756	-5.36495	0.0408883	legume lectins beta domain containing protein putative expressed
LOC_Os04g02510	0.540389	0.660016	0.703997	0.626972	2.01678	1.64053	-0.122573	0.768287	1.46423	0.000298481	ZOS4-01 - C2H2 zinc finger protein expressed
LOC_Os04g02530	0.132241	0.115816	0.036345	0.03346	0	0	1.95314	0.171682	-5.17584	0.010402	expressed protein
LOC_Os04g02580	2.02127	2.68425	5.50406	12.37	0.759935	0.793744	-1.90452	3.11715e-05	-3.51899	5.03882e-14	expressed protein
LOC_Os04g02590	1.08459	1.82093	3.40781	8.08418	0.559604	0.664963	-1.9548	0.00407804	-3.21552	4.88552e-06	expressed protein
LOC_Os04g02620	1.11587	1.16798	0.605233	0.374306	1.66599	1.54276	1.2516	0.00269332	1.72316	3.22882e-05	oxidoreductase short chain dehydrogese Freductase family putative expressed
LOC_Os04g02860	0.289603	0.447612	0.79145	0.840784	0.624279	0.833665	-1.11274	0.00951247	-0.171005	0.684954	disease resistance protein RPM1 putative expressed
LOC_Os04g02960	1.38922	1.90663	0.85361	1.17673	2.84085	1.3746	0.723986	0.0853197	1.07533	0.0105425	OsSub32 - Putative Subtilisin homologue expressed
LOC_Os04g03050	4.63528	8.97875	1.74055	2.06241	12.0117	2.51735	1.87187	0.0502472	1.97521	0.038824	OsSub34 - Putative Subtilisin homologue expressed
LOC_Os04g03790	0	0	0.056736	0.017495	0.009241	0	-6.47721	0.0243621	-3.00392	0.24519	retrotransposon protein putative unclassified expressed
LOC_Os04g05050	0.052471	0.048305	0	0.022527	0.104975	0.116116	2.32338	0.159437	3.24251	0.0471973	pectate lyase precursor putative expressed
LOC_Os04g05700	0.719783	0.29293	0.508421	0.609298	0.185934	0.117361	-0.139102	0.822918	-1.85778	0.00358808	expressed protein
LOC_Os04g06100	0.047816	0.128423	0	0	0.177364	0.108648	5.3858	0.0211273	5.99733	0.00985697	transposon protein putative CACTA En FSpm sub-class
LOC_Os04g06110	0.043855	0.023551	0	0	0.050234	0.114893	5.91105	0.00314235	7.14227	0.00032264	retrotransposon protein putative Ty3-gypsy subclass expressed
LOC_Os04g06590	0.950289	0.544656	0.298314	0.0978	1.33698	0.677724	1.9308	0.00426013	2.37271	0.00043245	expressed protein
LOC_Os04g07280	0	0.022867	0	0	0.337189	0.022046	3.57019	0.200897	7.54768	0.00520713	AGAP002737-PA putative expressed
LOC_Os04g07590	0	0	0	0	0.319418	0.045859	0	1	6.81091	0.0331727	retrotransposon protein putative LINE subclass expressed
LOC_Os04g07600	0	0	0	0	0.246041	0.066752	0	1	7.28041	0.00813116	AGAP002737-PA putative expressed
LOC_Os04g08630	0	0.093886	2.11739	0.484015	0.081872	0	-4.6863	0.0162135	-4.66259	0.0161296	expressed protein
LOC_Os04g08764	2.1391	3.18962	3.69721	5.88252	2.2548	1.84371	-0.821396	0.0408367	-1.21818	0.0024869	avr9 FCf-9 rapidly elicited protein 137 putative expressed
LOC_Os04g09450	0.968536	0.377036	0	0	0.596682	0.297376	6.1162	0.00712702	5.63696	0.0134019	expressed protein
LOC_Os04g09604	83.3569	94.6613	17.8297	25.4713	12.6483	11.1934	2.06031	5.65148e-17	-0.855938	0.000542953	O-methyltransferase putative expressed
LOC_Os04g09620	0.22852	0.098342	0.032174	0.237962	0.02585	0	0.248465	0.872439	-3.41982	0.0426407	expressed protein
LOC_Os04g09654	2.67385	3.22352	0.882924	1.52137	1.28874	0.732804	1.32727	0.00742662	-0.220116	0.660856	O-methyltransferase putative expressed
LOC_Os04g09860	0.19203	9.65127	0.45126	0.717407	0.530594	0.09474	3.07092	0.0486998	-0.788566	0.625622	actin putative expressed
LOC_Os04g09920	1.69102	0.885937	0.899612	0.691841	2.20308	1.63572	0.706271	0.12859	1.28573	0.00542479	cytochrome P450 putative expressed
LOC_Os04g10390	0.034739	0.059894	0	0	0.023338	0.144462	5.28223	0.0334973	5.89191	0.0171675	transposon protein putative unclassified expressed
LOC_Os04g10434	0.256999	0.189942	0.070087	0.038011	0.173027	0.119387	2.00906	0.0250049	1.37855	0.12723	amidase family protein putative expressed
LOC_Os04g10569	0	0	0.12288	0.283796	0.155001	0.253821	-5.81754	0.00874656	-0.0145175	0.993243	glutamyl-tR amidotransferase putative expressed
LOC_Os04g10940	7.90063	1.50867	14.9666	5.09536	2.29427	1.59269	-1.08296	0.160105	-2.33006	0.00264979	expressed protein
LOC_Os04g11200	0.066272	0.088119	0	0	9.57539	3.31654	3.90584	0.0304831	9.9796	3.34096e-09	expressed protein
LOC_Os04g11540	0.871457	0.737188	0.732433	0.544631	1.64407	1.12181	0.353638	0.50709	1.13317	0.0313694	retrotransposon protein putative unclassified
LOC_Os04g12400	0.296914	0.43228	0.625205	0.419039	0.045338	0.170574	-0.479375	0.493692	-2.25244	0.00175801	transposon protein putative CACTA En FSpm sub-class expressed
LOC_Os04g12410	0	0.105692	0.225405	0.065718	0	0	-1.38532	0.593588	-6.46783	0.0278224	retrotransposon protein putative unclassified expressed
LOC_Os04g12430	0.455225	0.463896	0.81547	0.847347	0.158544	0.081306	-0.82607	0.0938707	-2.7834	8.3712e-08	expressed protein
LOC_Os04g12450	0	0	0	0	6.74033	6.59048	0	1	9.76708	3.0568e-09	expressed protein
LOC_Os04g12460	0.053684	0.09793	0.104479	0.101091	2.31269	1.9089	-0.367456	0.466385	4.33369	4.84387e-22	Leucine Rich Repeat family protein expressed
LOC_Os04g12960	0.566874	1.2952	0.09183	0.376675	1.31009	0.673938	1.99805	0.0168125	2.07143	0.0131364	UDP-glucoronosyl FUDP-glucosyl transferase putative expressed
LOC_Os04g13000	0	0	0	0	1.3429	6.79483	0	1	12.2201	0.0106537	retrotransposon protein putative LINE subclass expressed
LOC_Os04g13140	1.06117	1.78587	0.218003	0	1.20824	1.6428	3.75347	0.00101038	3.71593	0.00113424	vigin precursor putative expressed
LOC_Os04g14680	0.300918	0.276567	0.043394	0	0.865907	0.085115	3.7177	0.0222212	4.47715	0.00571732	OsAPx3 - Peroxisomal Ascorbate Peroxidase encoding gene 5 8 expressed
LOC_Os04g14810	0	0	0.355052	0.218468	0.06116	0.056457	-6.66052	0.0016647	-1.96507	0.224199	3-5 exonuclease domain-containing protein putative expressed
LOC_Os04g15690	33.0291	33.9577	20.85	8.81959	45.6904	17.2921	1.20716	0.0163066	1.12803	0.0247994	DSBA-like thioredoxin domain containing protein expressed
LOC_Os04g16160	0	0	0.316044	0.164625	0.165283	0.040365	-6.88902	0.00098433	-1.06591	0.490096	expressed protein
LOC_Os04g16450	8.39632	12.6651	4.19618	3.92863	11.5361	5.14772	1.40615	0.00123526	1.068	0.0141816	aquaporin protein putative expressed
LOC_Os04g16736	0	0	0.184354	1.21486	0	0.340181	-7.19527	0.00856368	-2.13082	0.366629	photosystem I assembly protein ycf3 putative expressed
LOC_Os04g17320	0	0	0	0	0.101842	0.155486	0	1	8.10358	0.000150679	retrotransposon protein putative unclassified expressed
LOC_Os04g17660	13.5463	15.6112	2.20002	1.42251	13.4122	23.6807	3.19666	5.69002e-25	3.44842	7.80532e-29	rhodanese-like domain containing protein putative expressed
LOC_Os04g18140	0.557742	0.410975	1.43415	0.749243	0.437785	0.55806	-1.13556	0.0342503	-1.11478	0.0373516	transposon protein putative Mutator sub-class expressed
LOC_Os04g18380	0.233561	0.11201	0.178383	0.20583	1.28661	1.09394	-0.124511	0.838036	2.62777	5.4318e-06	cytochrome P450 putative expressed
LOC_Os04g18400	0	0	0	0	35.5673	45.4687	0	1	15.6972	4.54477e-27	retrotransposon protein putative unclassified expressed
LOC_Os04g18770	2.73493	1.89077	0	0	2.39255	2.93754	12.2122	9.86319e-17	12.4006	3.31269e-17	retrotransposon protein putative unclassified expressed
LOC_Os04g18780	1.23302	1.11838	0.035384	0	1.00906	1.45121	6.09728	3.43877e-15	6.13676	2.23617e-15	retrotransposon protein putative unclassified
LOC_Os04g19260	0.213691	0.17323	0.450004	0.369535	0.388362	0.314535	-1.05499	0.0185148	-0.205286	0.639801	retrotransposon protein putative unclassified expressed
LOC_Os04g19270	0.055674	0.030033	0	0	0.031613	0.009727	6.63502	0.00257871	5.66176	0.0105454	retrotransposon protein putative Ty3-gypsy subclass expressed
LOC_Os04g21110	21.7782	17.9381	10.1169	9.25563	15.1149	21.0673	1.05506	2.04903e-08	0.897487	1.84799e-06	phosphoribulokise FUridine kise family protein expressed
LOC_Os04g21660	0.920001	1.66957	0.516705	0.662262	0.531034	1.02615	1.16386	0.0456707	0.386057	0.510177	AAA-type ATPase family protein putative expressed
LOC_Os04g22910	0.086803	0.026592	0.152043	0.434261	0.852631	0.25442	-2.2852	0.0333661	0.926031	0.363274	expressed protein
LOC_Os04g24850	0	0.040168	3.76756	0	0	0	-6.36944	0.166941	-23.9449	5.62003e-07	cytokinin-O-glucosyltransferase 2 putative expressed
LOC_Os04g25060	3.04745	0.282539	10.2052	10.9934	1.84222	4.46193	-2.67823	0.0247014	-1.76877	0.137546	cysteine-rich receptor-like protein kise putative expressed
LOC_Os04g25100	0.25469	0.108226	0	0	0.094864	0.057415	8.10007	6.50402e-06	6.86089	0.000143127	transposon protein putative unclassified expressed
LOC_Os04g25650	0.875732	0.124297	2.43228	2.53348	0.334946	1.18197	-2.303	0.00879016	-1.73918	0.0468021	cysteine-rich receptor-like protein kise putative expressed
LOC_Os04g27170	0.038784	0.245169	0	0.02695	0.424544	0.172431	2.94812	0.107914	3.93564	0.0305501	retrotransposon protein putative Ty3-gypsy subclass
LOC_Os04g27540	0.143436	0.069196	0	0	0.036135	0	6.23469	0.0403701	3.94287	0.202106	terpene synthase putative expressed
LOC_Os04g27670	0.446722	0.860057	0.128578	0.222927	1.94812	1.15873	1.90747	0.00218914	3.13841	3.79832e-07	terpene synthase family metal binding domain containing protein expressed
LOC_Os04g29040	1.44549	8.82158	0	0.57467	1.48202	0.926065	4.19136	0.00444404	2.06902	0.164487	expressed protein
LOC_Os04g29090	0.19879	0.395613	1.20638	0.835887	1.1765	0.80783	-1.72185	0.00228126	-0.0212193	0.969205	FAD-binding and arabino-lactone oxidase domains containing protein putative expressed
LOC_Os04g29960	2.53237	1.78977	1.36138	1.12187	4.49287	2.52909	0.813197	0.0397384	1.51935	0.000115527	OsWAK43 - OsWAK receptor-like protein kise expressed
LOC_Os04g30410	1.09146	1.23453	2.43985	2.05636	0.466005	0.546701	-0.911972	0.197468	-2.10212	0.00444268	expressed protein
LOC_Os04g31760	7.10639	4.11915	18.0336	17.5376	2.8222	7.06808	-1.65086	0.000183056	-1.86429	2.42974e-05	expressed protein
LOC_Os04g31850	0	0.028924	0.049146	0.046545	0	0	-1.76735	0.518406	-6.07276	0.0460895	retrotransposon protein putative unclassified expressed
LOC_Os04g32080	0.074671	1.61606	0	0	1.99623	2.75406	8.24175	1.50868e-05	9.64893	3.86444e-07	11-beta-hydroxysteroid dehydrogese putative expressed
LOC_Os04g32390	4.26422	4.98356	1.70382	2.25334	0.784821	1.38946	1.23663	0.0112472	-0.874368	0.0837769	expressed protein
LOC_Os04g32850	6.54161	2.03275	12.4118	13.6271	7.60536	11.6617	-1.60566	0.00105925	-0.448085	0.359377	basic proline-rich protein putative expressed
LOC_Os04g33200	0.174866	0.264041	0.610754	0.864425	0.523953	0.38209	-1.71232	0.00485338	-0.694948	0.240925	heparan-alpha-glucosaminide N-acetyltransferase putative expressed
LOC_Os04g33230	2.77574	3.09079	0.246565	0.08566	0.118109	0.060726	4.10108	1.82634e-05	-0.650455	0.559881	hypothetical protein
LOC_Os04g33240	9.76294	11.1793	4.80192	5.66322	10.7445	6.62616	1.02305	0.00262582	0.747901	0.0279876	sex determition protein tasselseed-2 putative expressed
LOC_Os04g33320	0	0	0.316268	0.144436	0.085743	0.20921	-5.47451	0.0290997	-0.69137	0.74195	expressed protein
LOC_Os04g33990	2.32456	1.40784	4.26226	4.16917	1.49823	1.7985	-1.16361	0.00128651	-1.34915	0.000196146	harpin-induced protein 1 domain containing protein expressed
LOC_Os04g34030	0	0	0.075532	0.250369	0	0	-6.53952	0.0385668	-6.61216	0.0364623	U-box domain-containing protein putative expressed
LOC_Os04g34190	0.334992	0.319909	0	0.054273	0.362087	0.168739	3.52216	0.00425622	3.22414	0.00892856	retrotransposon protein putative unclassified expressed
LOC_Os04g34490	13.5375	3.15466	0.033647	0	9.94612	14.647	8.98299	5.20451e-11	9.53779	3.14351e-12	nodulin putative expressed
LOC_Os04g34500	7.89849	1.78273	0	0	5.80609	7.49294	11.5409	2.4679e-13	12.0001	2.6808e-14	retrotransposon protein putative unclassified expressed
LOC_Os04g34750	0.381299	0.37903	0	0	0	0.657319	6.53937	0.0207873	6.2545	0.0271328	transposon protein putative CACTA En FSpm sub-class expressed
LOC_Os04g35210	0.467707	0.45357	0.096382	0.249078	0.213148	0.184848	1.42436	0.0238304	0.201157	0.752563	Leucine Rich Repeat family protein expressed
LOC_Os04g36770	5.28016	0.697749	10.3414	8.32972	2.22227	8.98907	-1.64522	0.0496197	-0.765355	0.359971	PME Finvertase inhibitor putative expressed
LOC_Os04g37490	3.80606	5.19893	1.91024	2.14946	5.87767	1.75882	1.17576	0.0417741	0.947999	0.100849	oxidoreductase aldo Fketo reductase family protein putative expressed
LOC_Os04g37520	0	0	0.06111	0.086814	0.127095	0.059526	-5.68856	0.0102282	0.30784	0.856796	extracellular ligand-gated ion channel putative expressed
LOC_Os04g37650	0.322029	0.351868	0.43278	0.39588	0.183736	0.149737	-0.266517	0.644995	-1.30219	0.0285616	xyloglucan fucosyltransferase putative expressed
LOC_Os04g38220	3.13363	1.15719	1.40465	0.35808	6.01199	0.83184	1.29988	0.155731	2.01866	0.0273504	transporter family protein putative expressed
LOC_Os04g38430	0.036894	0.016843	0	0	0.057651	0.098236	4.17609	0.108928	5.73529	0.0250611	nodulin putative expressed
LOC_Os04g38540	0.781021	1.75118	0.743673	0.374794	1.20091	1.4832	1.22639	0.0455413	1.267	0.038705	aldose 1-epimerase putative expressed
LOC_Os04g38570	0.02606	0.170223	0.007722	0.018143	0.124498	0.188661	2.83473	0.0178591	3.457	0.00372067	multidrug resistance protein putative expressed
LOC_Os04g38580	0	0	0.163071	0.123676	0.033294	0.297087	-5.47124	0.0281139	0.200685	0.922303	expressed protein
LOC_Os04g39460	0.258407	0.440273	0.673987	0.963097	0.325238	0.494498	-1.19666	0.0245585	-1.00921	0.0569209	NBS-LRR type disease resistance protein putative expressed
LOC_Os04g39880	7.15238	3.06977	11.3954	9.138	4.51458	10.0665	-1.00148	0.0267171	-0.505596	0.262724	Os4bglu12 - beta-glucosidase exo-beta-glucase expressed
LOC_Os04g40410	1.66055	0.702375	4.09259	5.578	1.77427	1.73542	-2.02155	7.32779e-05	-1.45704	0.00388147	high affinity nitrate transporter putative expressed
LOC_Os04g40460	0.031966	0.088682	0	0	0.096658	0.092209	5.66414	0.0115871	6.26823	0.00500775	cytochrome P450 putative expressed
LOC_Os04g40520	17.7722	33.3065	10.3922	14.5182	16.8205	15.457	1.06696	0.00193688	0.377787	0.272639	uncharacterized glycosyltransferase putative expressed
LOC_Os04g40560	0.259402	0.417717	0.76463	0.834876	0.652638	0.627962	-1.19809	0.021275	-0.31468	0.53659	WD domain G-beta repeat domain containing protein expressed
LOC_Os04g40670	10.0533	5.83486	22.1444	15.2277	10.9179	13.8696	-1.21781	0.000204993	-0.588896	0.0713878	expressed protein
LOC_Os04g40960	0.198192	0.091229	0	0	0.185798	0.198188	5.39802	0.0223496	5.67488	0.0160253	OsFBX147 - F-box domain containing protein expressed
LOC_Os04g41250	0	0	0.086774	0.016502	0.055438	0.017058	-5.95241	0.01188	-0.359092	0.850485	armadillo Fbeta-catenin repeat family protein putative expressed
LOC_Os04g41620	0	0.045856	0	0	0.981959	0	3.56907	0.287084	8.00715	0.0145425	CHIT2 - Chitise family protein precursor expressed
LOC_Os04g41810	0.422672	0.330871	0.163786	0.045687	0.431356	0.259753	1.85238	0.0289254	1.72123	0.0424985	expressed protein
LOC_Os04g42120	0	0.046041	0.774422	1.07333	0.094863	0.05615	-5.2377	1.06746e-06	-3.55862	0.000246076	N-acetyltransferase ESCO2 putative expressed
LOC_Os04g42620	0.599445	1.12397	0.244585	0.218933	0.516472	0.303605	1.91183	0.00318257	0.831137	0.2044	uncharacterized protein At4g06744 precursor putative expressed
LOC_Os04g43230	0.031769	0.146234	0	0	0.091434	0.08459	6.27536	0.00432918	6.15683	0.00513567	expressed protein
LOC_Os04g43380	0.909952	0.875745	2.54469	1.25584	3.09079	3.97876	-1.06394	0.0217191	0.896442	0.0471072	Os4bglu15 - GH1 gene fragment expressed
LOC_Os04g43410	5.33505	6.34439	9.92578	14.1472	7.33338	10.3474	-1.02131	0.00040197	-0.454247	0.114268	Os4bglu18 - monolignol beta-glucoside homologue expressed
LOC_Os04g43680	2.62701	3.47579	8.58137	5.95704	5.31476	6.63449	-1.21924	8.50608e-05	-0.279915	0.362276	MYB family transcription factor putative expressed
LOC_Os04g44300	18.0663	22.2053	11.3596	8.58745	19.9493	16.9359	1.04347	1.05606e-05	0.900472	0.000143982	transposon protein putative unclassified expressed
LOC_Os04g44354	0.856074	0.144838	3.80308	1.90063	0.263342	0.97547	-2.32373	0.00552058	-2.213	0.00814868	UDP-glucoronosyl and UDP-glucosyl transferase domain containing protein expressed
LOC_Os04g44670	0.619053	0.490238	1.18514	1.44224	1.00134	0.962592	-1.21509	0.00167271	-0.413941	0.27465	AP2 domain containing protein expressed
LOC_Os04g45590	0	0	0.194964	0.061548	0.043834	0.123723	-5.47615	0.030678	-0.693118	0.74482	glyoxalase family protein putative expressed
LOC_Os04g45890	2.13779	2.09574	0.600971	0.951587	2.95706	1.74446	1.45398	0.00271529	1.60513	0.000916465	retrotransposon protein putative unclassified expressed
LOC_Os04g46000	1.65268	1.89424	5.01151	3.15391	3.3233	2.75328	-1.16668	0.00256479	-0.407626	0.28661	cyclin putative expressed
LOC_Os04g47360	5.16751	2.41636	31.9649	2.8119	2.48337	2.16281	-2.16919	0.0757426	-2.87407	0.0186481	OsPOP9 - Putative Prolyl Oligopeptidase homologue expressed
LOC_Os04g47670	1.50865	1.54838	1.71221	1.62814	3.00508	3.6756	-0.101852	0.784829	1.00003	0.00604593	expressed protein
LOC_Os04g48070	1.01522	1.43017	0.895868	2.09828	0.620932	0.808571	-0.283035	0.56991	-1.11695	0.0257144	homeobox and START domains containing protein putative expressed
LOC_Os04g48130	3.84828	1.04001	6.74176	4.68492	3.43762	6.67223	-1.22106	0.0344674	-0.18485	0.748078	OsRhmbd11 - Putative Rhomboid homologue expressed
LOC_Os04g49160	1.98072	0.745315	6.51294	3.15585	1.49086	3.47175	-1.81463	0.00299211	-0.970712	0.110408	zinc finger C3HC4 type domain containing protein expressed
LOC_Os04g49560	0.776376	0.434617	1.68623	0.91714	0.583041	0.511593	-1.08558	0.0346403	-1.23125	0.0166944	zinc finger family protein putative expressed
LOC_Os04g49590	1.08112	0.925687	2.17805	1.64478	0.806684	0.881762	-0.906362	0.00928649	-1.17138	0.00081929	regulatory protein putative expressed
LOC_Os04g49660	6.89069	2.0808	12.4475	11.4205	4.12178	7.30156	-1.40955	0.00729388	-1.07387	0.0406213	DUF581 domain containing protein expressed
LOC_Os04g49757	1.8321	1.85275	0.695241	1.4955	2.4713	3.36547	0.898867	0.0514449	1.51512	0.000977445	purine permease putative expressed
LOC_Os04g49910	0.014862	0.112571	0	0	0	0	6.9293	0.0253812	0	1	retrotransposon protein putative unclassified expressed
LOC_Os04g49980	0.072884	0.201293	0	0.125161	1.03622	0.581978	1.06635	0.482132	3.53166	0.0172605	late embryogenesis abundant group 1 putative expressed
LOC_Os04g50770	0	0	0.176385	0.153129	0	0.115117	-6.8239	0.0122637	-1.56751	0.503261	MYB family transcription factor putative expressed
LOC_Os04g51040	1.07586	0.566546	0.595825	0.423451	1.70109	0.645941	0.69881	0.266363	1.2366	0.0484963	OsWAK50 - OsWAK receptor-like protein kise expressed
LOC_Os04g51880	96.6611	125.43	48.7424	48.567	51.9389	94.5264	1.22487	9.82206e-06	0.561301	0.0428115	GHMP kises ATP-binding protein putative expressed
LOC_Os04g52390	12.7455	22.8525	7.79596	9.49314	12.3545	9.90068	1.07345	0.00116321	0.373883	0.258242	potassium transporter putative expressed
LOC_Os04g52420	0	0	0	0	1.58997	0.609016	0	1	9.99267	0.036785	expressed protein
LOC_Os04g52790	1.35387	0.762476	0	0	1.0597	1.069	7.92973	2.72044e-06	7.9385	2.63816e-06	expressed protein
LOC_Os04g53720	1.94676	2.58554	1.01343	1.4458	2.70329	2.34546	0.906187	0.00517566	1.04348	0.00126965	SNF2 family N-termil domain containing protein expressed
LOC_Os04g54020	1.09974	0.910959	0.469214	0.396539	0.811269	0.297176	1.23696	0.0322392	0.389772	0.50188	receptor-like kise putative expressed
LOC_Os04g54310	5.50641	1.22128	11.1191	9.43974	2.8274	10.8438	-1.612	0.0281842	-0.6161	0.400069	expressed protein
LOC_Os04g54830	10.9986	13.137	20.8252	27.3047	13.2794	8.20083	-0.972932	0.00189058	-1.14746	0.000248724	expressed protein
LOC_Os04g55060	9.58189	5.24228	16.8169	16.7352	7.71862	14.3437	-1.16758	0.000734834	-0.617486	0.0737681	3-oxoacyl-synthase III chloroplast precursor putative expressed
LOC_Os04g55100	0.470106	0.188606	0	0	0.802409	0.095318	6.34785	0.00444347	6.84811	0.00209274	expressed protein
LOC_Os04g55240	0.175555	0.201888	0.198953	0.470653	0.042199	0.077907	-0.771881	0.438793	-2.49449	0.0181386	VQ domain containing protein putative expressed
LOC_Os04g55570	0.273019	0.677487	0.233505	0.23668	1.24444	0.285568	1.04847	0.201771	1.73351	0.034304	plant protein of unknown function DUF869 domain containing protein expressed
LOC_Os04g55710	102.072	84.5093	44.9546	57.6974	284.073	74.0097	0.877623	0.239377	1.84066	0.0135982	transposon protein putative unclassified expressed
LOC_Os04g55850	7.12522	3.28328	15.4067	11.5131	6.36744	13.95	-1.36049	0.00224071	-0.419048	0.345117	nuclease PA3 putative expressed
LOC_Os04g56390	0.108751	0.323593	0.346046	0.277197	0	0	-0.474641	0.770734	-6.37325	0.00307165	expressed protein
LOC_Os04g56430	0	0	0.095631	0.316993	0	0.04681	-6.46111	0.0235729	-3.1921	0.214825	cysteine-rich receptor-like protein kise putative expressed
LOC_Os04g56470	0	0	0.092216	0.116447	0.015274	0.060184	-6.10492	0.00983917	-1.47417	0.445251	amino acid transporter putative expressed
LOC_Os04g57350	0.014935	0.030408	0.148577	0.251816	0.219776	0.049491	-2.90066	0.0200736	-0.542091	0.640106	EH domain-containing protein 1 putative expressed
LOC_Os04g57720	23.2962	9.81234	46.3443	39.4147	29.7031	42.4531	-1.36478	0.000170799	-0.252599	0.486009	OsRR6 type-A response regulator expressed
LOC_Os04g57800	0.817895	0.888047	0.217046	0.499951	0.579513	0.309682	1.20939	0.0475657	0.312556	0.611089	BTBN13 - Bric-a-Brac Tramtrack Broad Complex BTB domain with non-phototropic hypocotyl 3 NPH3 and coiled-coil domains expressed
LOC_Os04g57940	0.096507	0.123283	0.242819	0.333145	0.103007	0.062994	-1.3017	0.116451	-1.76623	0.0355217	pentatricopeptide putative expressed
LOC_Os04g58050	0.140976	0.210929	0.260774	0.141194	5.60969	7.07802	-0.112126	0.823126	4.98725	2.56709e-29	expressed protein
LOC_Os04g58200	0.067728	0.062351	0.193903	0.650196	0	0.030056	-2.63006	0.0389422	-4.77234	0.000830723	protochlorophyllide reductase A chloroplast precursor putative expressed
LOC_Os04g58504	0.102166	0.125762	0.269464	0.334754	0.222783	0.287612	-1.38362	0.0334446	-0.245423	0.696223	choline transporter-related putative expressed
LOC_Os04g58840	0.034462	0.074357	0.023514	0.023117	0.296144	0.047712	1.3849	0.332989	2.90818	0.0384084	Eukaryotic aspartyl protease domain containing protein expressed
LOC_Os04g58920	0	0	0.120466	0.085639	0.063932	0.029507	-6.10917	0.00716225	-0.993601	0.580663	U-box domain-containing protein putative expressed
LOC_Os04g59200	1.92433	1.12104	6.25589	4.13077	6.08436	15.3656	-1.75109	0.000168492	1.02904	0.0251903	peroxidase precursor putative expressed
LOC_Os04g59320	0	0	0.01759	0.070392	0.039412	0.018191	-5.68282	0.0224858	-0.566063	0.784267	protein kise domain containing protein expressed
LOC_Os04g59330	1.89272	0.780187	3.11003	2.92092	2.94128	1.65902	-1.1651	0.0268095	-0.366877	0.48304	expressed protein
LOC_Os04g59470	0.197499	0.121214	0.47888	0.607098	0.126597	0.124457	-1.7086	0.0644744	-2.00317	0.0318094	no apical meristem protein putative expressed
LOC_Os05g01050	68.9298	115.588	27.2167	53.0975	27.7891	53.782	1.22425	0.00357464	-0.000143496	0.999728	D-binding protein-related putative expressed
LOC_Os05g01256	0.796765	1.57744	0.777018	0.650667	2.15363	1.39008	0.781712	0.142511	1.33185	0.0120986	helix-loop-helix D-binding domain containing protein expressed
LOC_Os05g01330	0.144715	0.048861	0	0	0.43882	0.15149	4.76118	0.0484935	6.26994	0.00846123	expressed protein
LOC_Os05g01610	0.245916	0.468696	0.184214	0.087936	0.41893	0.30072	1.43492	0.0463922	1.42462	0.0478643	FYVE zinc finger domain containing protein expressed
LOC_Os05g02210	1.00465	0.909881	0.070653	0.100207	0.300721	0.051665	3.47816	0.000101627	1.06746	0.241568	pentatricopeptide putative expressed
LOC_Os05g02700	0.031914	0.047839	0	0	0.058434	0.106469	4.58158	0.0815044	5.38639	0.0388485	expressed protein
LOC_Os05g03320	0	0	0.045847	0.08684	0.251374	0.122827	-5.93962	0.00211058	1.47044	0.25707	expressed protein
LOC_Os05g03400	0.081194	0.033419	0	0	0.034904	0.040274	6.29296	0.00388419	5.74773	0.00857317	expressed protein
LOC_Os05g04000	2.78386	2.90571	9.21601	15.5168	4.60772	3.71147	-2.10083	1.8784e-08	-1.56713	2.38114e-05	expressed protein
LOC_Os05g04290	0.078234	0	0	0	0.12537	0.023146	5.18845	0.097816	6.23912	0.0454783	retrotransposon protein putative unclassified expressed
LOC_Os05g04380	0.284332	0.204958	0.817754	0.572114	0.268862	0.354641	-1.46452	0.0114127	-1.13249	0.0477807	peroxidase precursor putative expressed
LOC_Os05g04500	0	0.383701	0.144071	0.167347	0	0	0.308699	0.895498	-6.58053	0.0166575	peroxidase precursor putative expressed
LOC_Os05g04740	3.21714	4.72357	3.1011	3.12097	9.04018	3.90002	0.379819	0.407381	1.07813	0.0184586	helix-loop-helix D-binding domain containing protein expressed
LOC_Os05g05550	2.48329	2.63547	2.98771	3.38402	1.1164	0.512504	-0.298808	0.586731	-1.92514	0.000667051	expressed protein
LOC_Os05g06320	2.23894	2.93245	0.656652	0.966437	2.02826	1.26378	1.51483	0.00013934	0.797569	0.0456692	ethylene receptor putative expressed
LOC_Os05g06780	3.04254	3.03314	0.651411	0.198229	6.34853	1.95206	2.86219	0.000200352	3.32414	1.51972e-05	LTPL104 - Protease inhibitor Fseed storage FLTP family protein precursor expressed
LOC_Os05g06990	0.328189	0.093695	0.745675	0.68669	0.287176	0.270208	-1.74431	0.00856862	-1.3537	0.0398325	TKL_IRAK_CrRLK1L-1.10 - The CrRLK1L-1 subfamily has homology to the CrRLK1L homolog expressed
LOC_Os05g07010	0	0	0.184542	0.082997	0.250599	0.180146	-5.94755	0.00327113	0.726789	0.612684	myb-like D-binding domain containing protein expressed
LOC_Os05g07450	0	0	0.084821	0.05101	0.02024	0.307305	-6.0573	0.00605791	1.21182	0.470869	S-domain receptor-like protein kise putative expressed
LOC_Os05g07626	0	0	0.302425	0.095472	0.10691	0.148032	-6.3517	0.00334708	-0.611692	0.710031	expressed protein
LOC_Os05g07764	0.096109	0.07407	0.360717	0.221441	0.052805	0.02421	-1.74338	0.0672802	-2.7823	0.0050409	carboxyl-termil proteise putative expressed
LOC_Os05g07810	0.479053	0.533885	1.89611	1.08774	0.07766	0.141782	-1.51182	0.0159847	-3.67528	1.08611e-07	universal stress protein domain containing protein putative expressed
LOC_Os05g07890	2.08003	1.56668	4.76238	3.69701	1.21625	3.33516	-1.18546	0.0275662	-0.914848	0.0879128	embryo-specific 3 putative expressed
LOC_Os05g07940	1.12367	0.576705	4.37364	2.92513	1.48185	2.09086	-2.00449	4.7797e-06	-1.05735	0.014534	glyoxalase family protein putative expressed
LOC_Os05g08190	0.157339	0.105277	0	0	0	0.139466	6.04848	0.0490453	4.98425	0.106553	retrotransposon protein putative unclassified
LOC_Os05g09030	0	0.016374	0	0	0.033167	0.062003	3.56937	0.258642	6.06338	0.0497254	transposon protein putative unclassified expressed
LOC_Os05g10370	0	0.275712	0.637818	0	0	0	-1.13871	0.726387	-7.22054	0.0417945	acid phosphatase putative expressed
LOC_Os05g10940	6.17649	4.65617	9.59931	7.24846	2.84159	4.79757	-0.61667	0.0411419	-1.14625	0.000153553	metal cation transporter putative expressed
LOC_Os05g10950	1.24767	1.58118	0.217111	0.244442	2.03526	2.02447	2.58184	8.78589e-07	3.08185	3.46889e-09	retrotransposon protein putative Ty3-gypsy subclass
LOC_Os05g11210	0.906903	0	4.66301	8.65159	0	0.125229	-3.89133	0.208108	-6.62659	0.0339854	lachrymatory factor synthase putative expressed
LOC_Os05g11300	14.2696	21.5231	6.56121	8.20135	11.9099	6.38838	1.30565	0.00218453	0.330005	0.440121	expressed protein
LOC_Os05g11310	0.698299	0.90779	0.334299	0.30748	0.086619	0.074462	1.356	0.0421745	-1.85918	0.0124678	expressed protein
LOC_Os05g11320	16.4847	73.8797	36.1554	94.3089	2.1466	4.48258	-0.491976	0.624173	-4.32054	1.80031e-05	metallothionein-like protein 3B putative expressed
LOC_Os05g11810	9.06823	5.47791	14.1014	16.8046	7.12066	8.128	-1.06817	3.11062e-05	-1.0428	4.74045e-05	gibberellin 2-beta-dioxygese 1 putative expressed
LOC_Os05g11820	0	0	0.246518	0.032614	4.69832	0	-19.0576	6.90967e-05	4.14501	0.364095	retrotransposon protein putative unclassified expressed
LOC_Os05g11900	39.169	37.0626	21.6261	20.5726	42.7917	41.6018	0.874439	1.37828e-08	1.00589	6.20264e-11	expressed protein
LOC_Os05g12040	0	0.629009	2.31157	0.111163	0.045074	0.029164	-1.85013	0.291301	-4.95007	0.00606634	cytochrome P450 51 putative expressed
LOC_Os05g12150	1.01662	0.578122	0.174754	0.036783	0.368179	0.402759	2.90238	0.000239545	1.84258	0.0204921	endoglucase precursor putative expressed
LOC_Os05g12730	1.38593	1.40571	1.4228	0.803955	2.23859	2.42496	0.345195	0.435243	1.06601	0.0149371	expressed protein
LOC_Os05g12770	0.024222	0.12636	0	0.013865	0.062104	0.116622	3.53382	0.0292463	3.65968	0.0237904	NB-ARC domain containing protein expressed
LOC_Os05g13630	0.353915	0.511318	0	0	0.272232	0.188471	7.28214	0.000118203	6.38637	0.000774681	R recognition motif containing protein putative expressed
LOC_Os05g14740	1.13991	0.504302	1.30019	1.36782	2.66999	2.98954	-0.687287	0.109	1.08553	0.0100559	expressed protein
LOC_Os05g14970	0.031662	0.021932	0.027395	0.108382	0	0	-1.16998	0.590298	-5.68533	0.0262455	expressed protein
LOC_Os05g16420	5.8614	3.70403	3.79413	2.84428	6.63313	8.30324	0.540579	0.181393	1.17167	0.00349408	SHR5-receptor-like kise putative expressed
LOC_Os05g16430	4.18827	4.65386	2.81815	1.75512	3.98716	6.47919	0.980793	0.00259094	1.18981	0.000254191	SHR5-receptor-like kise putative expressed
LOC_Os05g16920	6.38495	11.2444	1.73566	2.54312	4.17745	7.88795	2.06538	7.8866e-05	1.47625	0.00490148	SHR5-receptor-like kise putative expressed
LOC_Os05g16930	6.86911	15.0402	3.11951	4.03463	5.0114	7.31402	1.64821	3.99152e-05	0.775019	0.0536572	protein kise domain containing protein expressed
LOC_Os05g17604	0.733693	0.567597	2.12138	1.67044	1.41167	2.57964	-1.27908	4.18178e-05	0.123315	0.688209	SHR5-receptor-like kise putative expressed
LOC_Os05g18730	0.413958	0.289339	0.440395	0.88337	1.34768	2.64314	-0.904364	0.0951834	1.56399	0.00314121	generative cell specific-1 putative expressed
LOC_Os05g18780	3.62341	2.13242	0.141797	0.145535	0.264278	0.092328	4.30488	1.66984e-08	0.323046	0.692643	rpp14 family protein expressed
LOC_Os05g19010	0.775235	1.2842	0.288207	0.41288	0.173886	0.327623	1.56558	0.0367808	-0.504092	0.517039	expressed protein
LOC_Os05g19650	0.042503	0.04402	0	0	0	0	6.67211	0.0307511	0	1	retrotransposon protein putative Ty3-gypsy subclass expressed
LOC_Os05g22940	24.4141	12.0835	37.2433	37.2031	17.759	35.2347	-1.01984	0.0044037	-0.505558	0.157993	acetyl-CoA carboxylase putative expressed
LOC_Os05g23050	0.842038	0.276285	0	0	1.00499	1.54743	9.18663	9.1234e-09	10.3647	8.52578e-11	expressed protein
LOC_Os05g23070	0.168793	0.04115	0	0	0.275423	0.164733	7.11917	0.00012027	8.17146	9.4367e-06	retrotransposon protein putative Ty3-gypsy subclass expressed
LOC_Os05g23110	0.589385	0.365694	0.064547	0.160607	0.529219	0.560207	2.07132	0.00164452	2.24951	0.000612284	retrotransposon protein putative Ty3-gypsy subclass expressed
LOC_Os05g23960	0	1.22726	0	0	0	0	9.48556	0.0474691	0	1	pentatricopeptide putative expressed
LOC_Os05g24140	0.592934	0.961697	0.274627	0.2487	0.486309	0.827139	1.58689	0.0325672	1.30707	0.0792075	tetracycline transporter-like protein 1 putative expressed
LOC_Os05g24780	1.21624	1.09962	0.479163	0.610174	5.25762	1.10176	1.07809	0.174751	2.55471	0.00119605	OsCML21 - Calmodulin-related calcium sensor protein expressed
LOC_Os05g24900	0	0	0.074578	0.070631	0.026364	0.010708	-5.88466	0.0166426	-1.89266	0.361238	expressed protein
LOC_Os05g25220	0.147806	0.058858	0	0.024311	0.215296	0.156957	2.96627	0.0519014	3.79819	0.0121514	expressed protein
LOC_Os05g25370	13.7673	13.7228	6.12381	7.6651	15.2611	9.46584	1.01463	0.000641335	0.859065	0.00385503	TKL_IRAK_CrRLK1L-1.2 - The CrRLK1L-1 subfamily has homology to the CrRLK1L homolog expressed
LOC_Os05g25920	2.84408	0.974731	3.71578	1.63626	6.46002	5.87952	-0.478851	0.438852	1.2185	0.0466154	expressed protein
LOC_Os05g26926	0	0	11.1727	11.1756	12.2957	12.0345	-12.9823	4.70621e-19	0.128802	0.508668	chaperone protein dJ putative expressed
LOC_Os05g27820	0.076805	0.207725	0.622836	0.412601	0.027511	0	-2.00911	0.0797531	-4.86835	0.00022397	patellin protein putative expressed
LOC_Os05g28520	0.585399	0.520809	0.211037	0.517828	1.39549	0.761075	0.624868	0.338769	1.60061	0.013537	MRH1 putative expressed
LOC_Os05g29676	1.49096	1.01106	1.84513	1.29413	0.788727	0.690328	-0.304569	0.526007	-1.06211	0.029203	RING-H2 finger protein putative expressed
LOC_Os05g29710	0.203769	0.225111	0.902527	1.75862	0.587251	0.235113	-2.62255	0.000461631	-1.68026	0.021844	RING-H2 finger protein putative expressed
LOC_Os05g29790	0.051141	0	0.018063	0.197601	0	0	-2.18495	0.408636	-6.7175	0.0236759	pectinesterase putative expressed
LOC_Os05g30700	5.89359	4.91271	2.26187	3.92179	7.6728	7.6928	0.816159	0.0118579	1.31027	5.14061e-05	expressed protein
LOC_Os05g30740	0.194287	0.105028	0	0	0.18557	0.268939	5.98216	0.00405279	6.49623	0.00173097	C2 domain containing protein putative expressed
LOC_Os05g31254	0.023817	0	0.091072	0.021817	0.898942	0.123886	-2.24477	0.15155	3.16979	0.0230588	acetyltransferase GT family putative expressed
LOC_Os05g31620	6.04351	14.56	3.20951	2.75477	3.7725	4.71854	1.82669	6.63124e-05	0.509851	0.267686	OsCML15 - Calmodulin-related calcium sensor protein expressed
LOC_Os05g32480	1.12186	1.97996	0.740918	0.55991	1.55078	1.28049	1.28909	0.00420146	1.13435	0.0118204	transposon protein putative unclassified expressed
LOC_Os05g32610	0.368475	0.229592	0.620164	0.667514	0.428843	0.472483	-1.09178	0.00429964	-0.514764	0.172917	required to maintain repression 1 putative expressed
LOC_Os05g32770	0.124352	0.081369	0	0	0.088524	0.242811	4.9111	0.0557326	5.46017	0.0324547	expressed protein
LOC_Os05g33560	0.492162	0.632607	0.082837	0.13986	0.20826	0.094826	2.2239	0.0489298	0.314036	0.788714	expressed protein
LOC_Os05g33644	0.188656	0.169948	0.486374	0.486868	0.293745	0.488514	-1.39447	0.0080662	-0.317887	0.534127	inosine-uridine preferring nucleoside hydrolase family protein putative expressed
LOC_Os05g33830	0.988621	4.15025	0.140272	0.254449	0.596626	1.04893	3.68844	4.37e-05	1.99629	0.0284985	zinc finger C3HC4 type domain containing protein expressed
LOC_Os05g33900	44.6105	42.7815	32.8089	36.7182	88.8582	59.7061	0.350195	0.164693	1.1114	1.02088e-05	auxin-induced protein 5NG4 putative expressed
LOC_Os05g34030	0.151611	0.141698	0.112404	0.130885	0.407754	0.416356	0.253592	0.725543	1.70496	0.0147359	peptide transporter PTR2 putative expressed
LOC_Os05g34170	23.3988	22.7047	8.7368	11.1144	28.103	13.0431	1.23413	0.00104997	1.07597	0.00428177	tubulin FFtsZ domain containing protein putative expressed
LOC_Os05g34490	0.173121	0.287282	0	0	0.265802	0.400405	7.48807	1.50757e-05	7.9663	3.98e-06	expressed protein
LOC_Os05g35290	1.48724	0.795937	3.48391	2.02186	2.91297	2.63682	-1.25497	0.00215512	0.0248499	0.951118	phenylalanine ammonia-lyase putative expressed
LOC_Os05g35470	7.87826	3.73256	13.7049	14.0891	5.60712	12.2394	-1.25073	0.00354286	-0.656432	0.125135	dienelactone hydrolase family protein expressed
LOC_Os05g35500	0.253039	0.304606	1.34762	0.919403	0.245873	0.309051	-1.97882	0.00117304	-2.00492	0.00098895	MYB family transcription factor putative expressed
LOC_Os05g35870	0	0	0	0	1.89636	1.72587	0	1	7.49705	0.00240838	expressed protein
LOC_Os05g35930	0.894523	1.2139	2.42364	3.57942	1.36779	0.383185	-1.47648	0.0406165	-1.72451	0.0170213	expressed protein
LOC_Os05g37080	0.266696	0.144793	0.984776	0.725755	2.43695	0.580548	-2.03304	0.015645	0.858931	0.290341	No apical meristem protein putative expressed
LOC_Os05g37350	0.21716	0.411569	0.595308	0.813975	0.295213	0.278091	-1.12825	0.0167278	-1.2889	0.00633191	hhH-GPD superfamily base excision D repair protein expressed
LOC_Os05g37720	0.047847	0.059362	0.116919	0.166096	0	0	-1.25129	0.539252	-5.76253	0.0183943	expressed protein
LOC_Os05g37900	0.506066	1.23203	0.235543	0.392625	0.600866	0.449602	1.49315	0.0295218	0.738495	0.284344	zinc finger C3HC4 type domain containing protein expressed
LOC_Os05g37980	0.249936	0.245139	0	0.046545	0.141157	0.296015	3.11687	0.0417312	2.88918	0.0594383	PSF1 - Putative GINS complex subunit expressed
LOC_Os05g38790	0.250727	0.555344	0.641955	0.788545	0.243656	0.325871	-0.778916	0.211205	-1.3187	0.0357913	IQ calmodulin-binding motif domain containing protein expressed
LOC_Os05g39990	5.05783	2.60565	2.35171	1.52041	5.12219	3.71056	0.995687	0.0229238	1.20464	0.00586014	expansin precursor putative expressed
LOC_Os05g40285	32.5975	27.5341	8.21086	18.5278	5.46842	5.97582	1.1787	0.00198792	-1.22877	0.00136867	expressed protein
LOC_Os05g40400	0.529323	0.461955	0	0.076004	0.590354	0.385985	3.70695	0.00805255	3.68727	0.00836971	harpin-induced protein 1 domain containing protein expressed
LOC_Os05g40960	5.83537	5.17363	15.5379	12.8025	9.47785	6.37046	-1.34122	2.63362e-06	-0.81895	0.00399479	Myb transcription factor putative expressed
LOC_Os05g41250	8.41627	10.243	2.24893	2.98356	3.93167	5.31248	1.8525	2.09523e-07	0.814539	0.0238292	VQ domain containing protein putative expressed
LOC_Os05g42000	3.82571	1.79189	6.6902	5.62936	5.97452	5.85891	-1.12464	0.00156017	-0.0512758	0.884729	peroxidase precursor putative expressed
LOC_Os05g42060	2.99943	4.86214	0.470448	1.86716	4.52845	1.7013	1.76785	0.0145148	1.43445	0.0474375	UDP-glucoronosyl FUDP-glucosyl transferase putative expressed
LOC_Os05g42070	0.289713	0.401963	1.04496	0.389757	0.159592	0.108086	-0.995011	0.281508	-2.30761	0.0161312	UDP-glucose flavonoid-O-glucosyltransferase putative expressed
LOC_Os05g42120	2.84418	2.64861	7.61327	8.45697	3.63104	3.10088	-1.52813	1.56643e-08	-1.24739	3.34514e-06	heat shock protein putative expressed
LOC_Os05g42130	0	0	0.099502	0.031412	0.527626	0.06494	-5.47594	0.0120458	2.09443	0.202747	MONOCULM 1 putative expressed
LOC_Os05g43040	22.1778	11.4491	8.27923	4.87302	8.92142	27.414	1.36916	0.00667891	1.44482	0.00420082	tetratricopeptide repeat domain containing protein expressed
LOC_Os05g43340	0.064031	0.122047	0.284311	0.314166	0.140337	0.172725	-1.63658	0.0311802	-0.901445	0.224097	retrotransposon protein putative unclassified expressed
LOC_Os05g43350	0.057012	0.019878	0.139979	0.149289	0.027681	0.023626	-1.85013	0.0486777	-2.4498	0.0106769	retrotransposon protein putative Ty3-gypsy subclass expressed
LOC_Os05g43440	1.67003	1.52378	0.707382	0.611538	0.96885	1.51208	1.29563	0.0025517	0.887585	0.0397231	single-stranded D-binding protein putative expressed
LOC_Os05g44090	0.089093	0	1.16278	1.33481	0.114217	0.293982	-4.84446	3.95844e-05	-2.55639	0.0153587	DUF623 domain containing protein expressed
LOC_Os05g44210	3.85035	5.14013	7.95326	9.95893	3.15048	5.42312	-0.956014	0.00212235	-1.07883	0.00052715	trehalose-6-phosphate synthase putative expressed
LOC_Os05g45160	0.130504	0	0	0	0.080993	0.158046	6.77377	0.00889189	7.62556	0.00316663	retrotransposon protein putative unclassified expressed
LOC_Os05g45170	0.116344	0.267412	0	0	0.111865	0.158506	6.43709	0.00233495	5.95654	0.00496614	glucosyl transferase putative expressed
LOC_Os05g46420	2.01187	2.3106	1.03897	0.791839	1.34013	1.18292	1.26388	0.0013509	0.472677	0.235569	expressed protein
LOC_Os05g46470	1.17341	0.382525	1.82768	4.06572	0.887122	0.626667	-1.9258	0.0116914	-1.95103	0.0105846	expressed protein
LOC_Os05g46760	2.9215	5.56433	1.32916	1.34711	3.75898	1.42992	1.69673	0.00307792	0.982328	0.0872268	STE_MEKK_ste11_MAP3K.19 - STE kises include homologs to sterile 7 sterile 11 and sterile 20 from yeast expressed
LOC_Os05g46840	0.234747	0.195281	1.78394	0.252214	1.64155	0.488065	-2.18886	0.0416232	0.121859	0.907435	proline-rich protein putative expressed
LOC_Os05g47540	72.1289	31.9309	159.121	132.279	60.1248	49.4019	-1.54633	9.02475e-06	-1.46574	2.57482e-05	CPuORF26 - conserved peptide uORF-containing transcript expressed
LOC_Os05g47650	0.728618	2.94993	0.580471	0.412536	1.39003	0.728431	1.9351	0.0101487	1.11581	0.139361	B3 D binding domain containing protein expressed
LOC_Os05g47790	0.352653	0.191901	0.070484	0.116489	0.117068	0.117468	1.54105	0.0251817	0.323749	0.643893	expressed protein
LOC_Os05g48900	0.450496	1.24337	2.79771	1.4679	0.281593	0.240064	-1.28291	0.0584134	-3.01744	1.5617e-05	fasciclin domain containing protein expressed
LOC_Os05g49100	0.228028	0.284767	0.838941	0.439038	0.465564	0.571562	-1.2697	0.041299	-0.295813	0.626823	WRKY49 expressed
LOC_Os05g49210	0.032109	0.055379	0	0	0.028919	0.039598	5.38814	0.0347589	4.81719	0.0603126	WRKY43 expressed
LOC_Os05g49240	0	0.050738	0.815572	0.228487	3.22854	3.12002	-4.06687	0.000591792	2.60127	0.0020402	homeodomain-related putative expressed
LOC_Os05g49370	37.0813	26.78	26.1432	19.6287	73.5894	23.1759	0.499303	0.301346	1.1201	0.0203731	DUF1645 domain containing protein putative expressed
LOC_Os05g49440	1.5164	2.76782	2.00989	1.94431	0.40612	1.02601	0.144809	0.797514	-1.4631	0.0107335	DUF1264 domain containing protein putative expressed
LOC_Os05g49550	0.181327	0.098449	0	0	0	0	8.06623	0.000211846	0	1	retrotransposon protein putative Ty1-copia subclass expressed
LOC_Os05g49780	0.3631	0.239484	0.576773	0.939548	0.998658	1.02806	-1.29493	0.0485158	0.411443	0.513565	histone-like transcription factor and archaeal histone putative expressed
LOC_Os05g49900	1.05884	0.882717	2.14572	2.20874	1.55193	1.44805	-1.14371	5.59518e-05	-0.529686	0.0581732	3-ketoacyl-CoA synthase putative expressed
LOC_Os05g50380	2.15389	1.11117	10.2953	4.49927	3.02214	3.89013	-2.15636	1.4318e-06	-1.08801	0.014494	glucose-1-phosphate adenylyltransferase large subunit chloroplast precursor putative expressed
LOC_Os05g50390	1.76793	0.472733	0	0	1.47872	2.7824	8.76538	1.5139e-07	9.66707	6.69817e-09	expressed protein
LOC_Os05g50410	0	0	0.209895	0.050998	0.069054	0.042614	-6.86286	0.00112065	-1.14495	0.465165	Rad21 F Rec8 like protein putative expressed
LOC_Os05g50580	0.393276	0.390586	0.078392	0.132136	0.802137	0.309906	1.87875	0.0182995	2.38616	0.00260233	OsSCP30 - Putative Serine Carboxypeptidase homologue expressed
LOC_Os05g50770	0	0	0.045703	0.021642	0.024235	0.067113	-5.11115	0.0369831	0.303846	0.879976	C4-dicarboxylate transporter Fmalic acid transport protein expressed
LOC_Os05g51160	1.95575	3.13309	1.09888	1.25831	1.60262	2.33684	1.13073	0.0081678	0.72678	0.0900879	Myb transcription factor putative expressed
LOC_Os05g51390	0.149827	0.090116	0	0	0.04802	0.088653	5.98226	0.00939115	5.29309	0.0222068	uncharacterized protein PA4923 putative expressed
LOC_Os05g51440	0.283843	0.098467	0	0	0.16375	0.134948	6.45162	0.00235078	6.11159	0.00401654	hsp20 Falpha crystallin family protein putative expressed
LOC_Os05g51750	0.084998	0.036763	0.057521	0.022431	0	0	0.583925	0.766992	-5.18581	0.0321116	aspartyl protease family protein putative expressed
LOC_Os06g01450	4.39691	3.88654	3.21716	3.42466	14.5135	14.7077	0.337697	0.0509578	2.14083	2.10955e-36	methyltransferase putative expressed
LOC_Os06g01490	0.032658	0.064704	0	0.019043	0.135156	0.143331	2.31742	0.141704	3.7765	0.0150148	monocopper oxidase putative expressed
LOC_Os06g01790	5.44646	7.51899	2.43296	3.43387	10.8075	6.49511	1.16852	0.00201262	1.5758	3.05522e-05	expressed protein
LOC_Os06g01890	0.811679	0.71282	3.65138	1.33819	3.16276	1.18029	-1.67232	0.017105	-0.158395	0.819131	MADS-box transcription factor putative expressed
LOC_Os06g01960	0.959877	0.525756	0.215064	0.311365	1.32132	0.612813	1.46314	0.0792444	1.85084	0.0256687	retrotransposon protein putative unclassified expressed
LOC_Os06g01972	0.900454	0.873976	4.87345	2.29323	1.83855	0.645116	-1.98278	0.00145971	-1.48635	0.0165343	auxin-induced protein 5NG4 putative expressed
LOC_Os06g02410	3.68083	4.06817	1.7941	1.93086	5.44991	4.48381	1.08093	0.000374188	1.42549	2.45779e-06	expressed protein
LOC_Os06g02630	0.541676	0.720215	0.025191	0.051678	0.60184	0.230026	4.01756	4.69714e-06	3.43368	9.63149e-05	retrotransposon protein putative Ty3-gypsy subclass expressed
LOC_Os06g02800	0.976337	0.599086	0.35104	0.223502	1.39613	0.440496	1.4803	0.0887253	1.72361	0.0469017	expressed protein
LOC_Os06g02900	0.058685	0.173364	0	0	0	0.07813	6.66351	0.021081	4.9852	0.0867759	aspartic proteise nepenthesin-2 precursor putative expressed
LOC_Os06g02940	1.28884	1.08128	0.349532	0.481151	2.17924	1.31799	1.49715	0.00802126	2.06312	0.000235334	expressed protein
LOC_Os06g03165	1.59615	1.20893	0.175393	0.15811	1.46306	0.240677	3.07234	0.00044044	2.38092	0.00658286	expressed protein
LOC_Os06g03650	0	0	0	0	1.08323	0.617555	0	1	6.547	0.042307	expressed protein
LOC_Os06g04120	0.082798	0.322447	0	0	0.101726	0.107814	5.48204	0.0393706	4.5171	0.0923013	hypothetical protein
LOC_Os06g04190	0.379171	0.682244	0.286215	0.240635	0.837546	0.650449	1.04197	0.133217	1.44386	0.0361637	rad1 putative expressed
LOC_Os06g04360	0.079937	0.074251	0.330273	0.299864	0.126773	0.095208	-2.01391	0.0111049	-1.48757	0.0547254	expressed protein
LOC_Os06g05420	3.0407	3.70183	4.54183	8.47815	2.13152	3.96224	-0.925026	0.0531078	-1.10966	0.0204666	expressed protein
LOC_Os06g05990	0.158754	0.175382	0	0	0	0.056361	7.04353	0.00782849	4.4057	0.101757	zinc finger family protein putative expressed
LOC_Os06g06320	8.21975	6.00862	11.1374	10.0541	6.36655	2.90679	-0.555913	0.198557	-1.16214	0.0073597	osFTL2 FT-Like2 homologous to Flowering Locus T gene%3B contains Pfam profile PF01161%3A Phosphatidylethanolamine-binding protein expressed
LOC_Os06g06780	2.86636	2.208	7.67996	3.58136	3.04741	3.52638	-1.12155	0.00480789	-0.766622	0.0532599	harpin-induced protein putative expressed
LOC_Os06g07040	0.857612	2.12177	0.049336	0.204337	1.30482	1.52734	3.5533	2.04845e-05	3.43582	3.82519e-05	OsIAA20 - Auxin-responsive Aux FIAA gene family member expressed
LOC_Os06g07790	0.057267	0.070119	0.035118	0	0.419066	0.070788	1.93547	0.217742	3.82787	0.0136823	retrotransposon protein putative unclassified expressed
LOC_Os06g08041	0.210071	0	0.113802	0.14169	0	0	-0.289214	0.91219	-6.07042	0.0413108	iron Fascorbate-dependent oxidoreductase putative expressed
LOC_Os06g08120	0.124453	0.127369	0.192221	0.844871	0.151427	0.342099	-1.98963	0.0397063	-1.08358	0.254867	plant protein of unknown function domain containing protein expressed
LOC_Os06g09550	0.180999	0.115231	0.952026	0.514623	0.451507	0.420019	-2.2442	0.0481158	-0.733487	0.491279	expressed protein
LOC_Os06g09980	1.45736	2.82639	0.826689	1.10872	1.59032	2.41827	1.18119	0.0254838	1.04066	0.0491699	expressed protein
LOC_Os06g10170	0	0.016036	0.150614	0.145719	0.147661	0.133741	-3.86602	0.0066428	-0.0866645	0.941173	flavin-containing monooxygese family protein putative expressed
LOC_Os06g10210	0.536734	0.988463	3.03437	2.16056	3.38881	2.19189	-1.65529	0.000123525	0.114394	0.787518	expressed protein
LOC_Os06g10350	0	0	0.136924	0.076634	0.256332	0.082257	-5.76306	0.00760376	0.706725	0.663674	MYB family transcription factor putative expressed
LOC_Os06g10420	0.80689	1.22696	2.44179	1.80958	2.14056	1.67962	-1.01799	0.0392271	-0.134634	0.781737	nitrilase putative expressed
LOC_Os06g10600	0.252555	0.123007	0.720491	0.413242	0.25635	0.381199	-1.56749	0.0209042	-0.823879	0.216904	homeobox and START domains containing protein putative expressed
LOC_Os06g11660	0	0	0.63744	0.139334	0.163094	0.206882	-7.68396	5.69834e-05	-1.03858	0.4141	phosphate-induced protein 1 conserved region domain containing protein expressed
LOC_Os06g11730	0	0	0	0	0.093638	0.169992	0	1	6.64809	0.0335039	R recognition motif containing protein putative expressed
LOC_Os06g11830	0	0	0	0	4.89818	3.54039	0	1	12.2627	3.27952e-16	hAT dimerisation domain-containing protein putative expressed
LOC_Os06g12210	0.170453	1.10764	0	0	2.09561	0.400687	6.3282	0.00428035	7.23407	0.00104388	helix-loop-helix D-binding domain containing protein expressed
LOC_Os06g12320	12.5134	16.9962	13.3606	14.3818	5.39025	5.06197	0.117071	0.63426	-1.40121	1.67813e-08	transmembrane amino acid transporter protein putative expressed
LOC_Os06g12610	0.358492	0.554688	0.082966	0.121004	0.415961	0.965441	2.14952	0.00136991	2.69543	5.50629e-05	auxin efflux carrier component putative expressed
LOC_Os06g12640	1.41661	0.726341	1.40332	0.872319	2.91374	2.56462	-0.0712398	0.869323	1.27906	0.00286148	transposon protein putative unclassified expressed
LOC_Os06g13270	0	0	0	0	0.105428	0.05995	0	1	6.93795	0.0166989	transposon protein putative CACTA En FSpm sub-class expressed
LOC_Os06g13470	0.446823	1.11889	2.69021	0.318427	0.446124	0.12735	-0.882041	0.409664	-2.32178	0.0316004	SAM dependent carboxyl methyltransferase putative expressed
LOC_Os06g13480	3.57685	2.97438	1.19826	1.23718	2.93052	1.59996	1.4294	0.0204807	0.907288	0.143623	expressed protein
LOC_Os06g13700	8.3706	9.93464	1.07292	0.673107	9.63731	14.0726	3.39912	1.11868e-13	3.74238	2.39167e-16	hypothetical protein
LOC_Os06g13720	0.662982	0.843307	0.343422	0.779748	1.75392	0.916097	0.439904	0.490802	1.25859	0.0472927	dehydrogese E1 component domain containing protein expressed
LOC_Os06g14370	4.82392	6.06797	2.31291	3.70654	9.2695	4.52317	0.850557	0.0658554	1.17144	0.011196	caleosin related protein putative expressed
LOC_Os06g14530	5.76295	11.2148	3.05776	4.40909	4.16156	5.44377	1.21235	0.00411312	0.353457	0.404336	expressed protein
LOC_Os06g14770	0	0.14815	0.435265	0.870974	0	0.011426	-2.79298	0.194619	-5.19589	0.0373651	expressed protein
LOC_Os06g15620	0	0.047909	0.635627	0.31449	0.404959	0.808292	-4.19262	0.000808548	0.350554	0.733998	GASR7 - Gibberellin-regulated GASA FGAST FSkin family protein precursor expressed
LOC_Os06g15680	0.432142	0.062443	0.135867	0.152117	0.523588	0.743748	0.753897	0.445576	2.106	0.0311463	cytochrome P450 71A6 putative expressed
LOC_Os06g15730	14.9576	26.3819	31.8469	14.2835	1.41894	1.07999	-0.11545	0.78061	-4.18356	1.29895e-23	expressed protein
LOC_Os06g15920	0.03607	0.082849	0	0	0.034681	0.016007	6.437	0.00440657	5.25854	0.0210327	transposon protein putative unclassified expressed
LOC_Os06g15959	0.28393	0.127183	0	0	0	0.166899	6.3467	0.0328285	4.98474	0.0957686	ligA putative expressed
LOC_Os06g15995	0.158554	0.101933	0.053906	0.034035	0.22372	0.171568	1.62863	0.146192	2.21968	0.0452532	expressed protein
LOC_Os06g16230	0	0.010369	0.039681	0.015581	0	0	-2.31288	0.402472	-6.13339	0.0442138	transposon protein putative unclassified expressed
LOC_Os06g16240	95.6055	60.7792	80.6184	49.6501	18.3442	37.9021	0.282462	0.433531	-1.22216	0.000708489	expressed protein
LOC_Os06g16450	0.366895	0.738444	0.373336	0.227789	0.837442	0.497165	0.921334	0.101399	1.17717	0.0360351	Leucine Rich Repeat family protein expressed
LOC_Os06g18010	15.6032	13.4927	10.4974	8.21869	29.0262	10.025	0.659061	0.150839	1.09878	0.0165727	UDP-glucoronosyl and UDP-glucosyl transferase domain containing protein expressed
LOC_Os06g18140	0.370166	0.535379	0.365155	0.282638	0.572811	0.843543	0.523324	0.346068	1.1266	0.0404927	UDP-glucoronosyl and UDP-glucosyl transferase domain containing protein expressed
LOC_Os06g18990	1.1897	2.28299	0.770458	1.01196	3.90981	1.31815	0.993911	0.0895808	1.58111	0.0068481	embryogenesis transmembrane protein putative expressed
LOC_Os06g19530	0.437298	0.231844	1.06841	1.06154	0.781653	0.868506	-1.65996	0.00215535	-0.360899	0.49013	oxidoreductase short chain dehydrogese Freductase family putative expressed
LOC_Os06g20040	0.460039	0.226468	0.254314	0.2406	0.49281	0.676299	0.48095	0.443846	1.22868	0.0477618	aspartic proteise nepenthesin-2 precursor putative expressed
LOC_Os06g20879	0	0	0	0	0.276256	0.302478	0	1	8.1547	0.000103996	expressed protein
LOC_Os06g21210	4.07746	6.32045	16.467	11.1665	8.59048	8.40708	-1.37271	6.41394e-05	-0.689993	0.0432736	glycine rich protein family protein putative expressed
LOC_Os06g22010	0.270233	0	0.511092	0.371418	0	0	-1.67778	0.467417	-7.01801	0.00922195	ubiquinone oxidoreductase putative expressed
LOC_Os06g22030	0.412504	0.367213	0.175324	0.215053	0.373559	0.600057	1.01756	0.0731283	1.30582	0.0207608	AT hook motif domain containing protein expressed
LOC_Os06g22290	0.746345	1.37505	0.344178	0.137331	1.58082	0.81601	2.16376	0.000673048	2.32911	0.000248976	legume lectins beta domain containing protein expressed
LOC_Os06g22390	4.52124	4.82285	11.1302	6.9753	1.56715	3.57565	-0.921236	0.0380788	-1.82188	4.69728e-05	expressed protein
LOC_Os06g22925	0.511126	0.549917	0	0	0.120799	0.788776	5.83278	0.014387	5.61092	0.0186826	expressed protein
LOC_Os06g24404	0.480144	0.983938	0.314026	0.198011	1.57459	0.438966	1.55747	0.0626217	2.02025	0.015434	GDSL-like lipase Facylhydrolase putative expressed
LOC_Os06g25010	12.7924	31.1353	16.0051	6.13666	14.5683	18.9432	1.03853	0.0426505	0.605914	0.237076	glycosyl hydrolase putative expressed
LOC_Os06g26270	0.104698	0.256832	0.281286	1.1889	0	0	-1.97081	0.119665	-8.38507	1.03438e-05	prefoldin putative expressed
LOC_Os06g27910	0.707694	0.517811	1.25617	1.86433	0.351477	0.988657	-1.32065	0.0280643	-1.2439	0.0382166	oleosin putative expressed
LOC_Os06g28050	1.03052	0.429259	0.018624	0.216419	1.2477	0.466014	2.65919	0.00627865	2.79307	0.0040599	expressed protein
LOC_Os06g28490	0	0	0.387381	0.30326	0.103745	0.265271	-7.1836	0.000155489	-0.858159	0.496621	retrotransposon protein putative unclassified expressed
LOC_Os06g28630	25.5794	21.7494	56.7167	58.4286	38.3054	14.1175	-1.26334	0.00333818	-1.10209	0.0104411	expressed protein
LOC_Os06g28990	0	0	0.087284	0	0.100876	0.193636	-6.12195	0.0143325	1.78116	0.384279	transposon protein putative Mutator sub-class expressed
LOC_Os06g29220	0	0	0.102662	0.048736	0.081725	0.149817	-5.88945	0.00462328	0.616738	0.684404	erythrote-4-phosphate dehydrogese domain containing protein expressed
LOC_Os06g29950	0.204086	0.259762	0.353834	0.452102	0.074129	0.178258	-0.785862	0.306219	-1.68113	0.0321804	MATE domain containing protein expressed
LOC_Os06g32580	0	0	0	0	0.421555	0.42841	0	1	7.90462	0.000385067	transposon protein putative CACTA En FSpm sub-class expressed
LOC_Os06g32900	0.080701	0.011186	0.205583	0.180928	0	0	-1.98351	0.153051	-7.83245	7.38705e-05	retrotransposon protein putative Ty3-gypsy subclass expressed
LOC_Os06g33170	0.368163	0.052739	0.752404	1.19151	0.319472	0.652174	-2.16424	0.0247966	-0.99158	0.293569	exocyst complex component 6 putative expressed
LOC_Os06g33330	17.9002	22.2604	6.39945	9.27007	9.26017	6.22896	1.37952	1.94167e-05	-0.00451402	0.988877	powdery mildew resistant protein 5 putative expressed
LOC_Os06g33970	0.187242	0.199192	0.984978	0.92284	0.659925	1.61018	-2.27665	0.00171395	0.234691	0.729431	VQ domain containing protein putative expressed
LOC_Os06g34540	0.210848	0.619386	0	0	0.393003	0.925127	6.16206	0.00351208	6.75247	0.00132661	expressed protein
LOC_Os06g34550	0.450638	0.296283	0.293766	0.092426	1.5016	0.463766	0.997558	0.392029	2.40864	0.0355039	expressed protein
LOC_Os06g34730	6.22882	4.93581	15.7264	15.3849	9.27801	4.53081	-1.46046	0.000205042	-1.14515	0.00353198	expressed protein
LOC_Os06g35060	1.31489	2.0655	0.844888	0.743174	3.16412	1.02748	1.12068	0.100009	1.43	0.0354544	heavy metal-associated domain containing protein expressed
LOC_Os06g35940	0.06009	0	0.206295	0.147048	0	0	-2.32803	0.388859	-6.18184	0.0390032	osFTL12 FT-Like12 homologous to Flowering Locus T gene%3B contains Pfam profile PF01161%3A Phosphatidylethanolamine-binding protein expressed
LOC_Os06g35960	0.972284	2.6005	0.288088	0.926626	1.22198	1.09381	1.57901	0.0314341	0.918471	0.211884	HSF-type D-binding domain containing protein expressed
LOC_Os06g36650	0	0	0.067554	0	0.068878	0.137939	-5.5624	0.0368988	1.65257	0.462527	ABC transporter family protein putative expressed
LOC_Os06g36880	1.20379	1.10777	0.572307	0.827089	1.53969	2.57122	0.742021	0.0964453	1.5403	0.000496876	cysteine synthase putative expressed
LOC_Os06g36920	0.720724	0.832682	1.79171	2.1477	1.05104	1.52256	-1.31299	0.000598138	-0.619663	0.0999074	cytochrome P450 putative expressed
LOC_Os06g37150	0.362399	0.926243	6.98218	0.084278	0.07896	0.053614	-2.39004	0.182442	-5.68314	0.00165102	L-ascorbate oxidase precursor putative expressed
LOC_Os06g37280	0.160821	0.222411	0	0	0.089913	0	6.48899	0.0265033	4.4306	0.134407	expressed protein
LOC_Os06g37300	8.37445	7.93523	4.59572	3.27346	15.6987	4.91814	1.07844	0.0327169	1.42891	0.00464235	cytochrome P450 putative expressed
LOC_Os06g37330	0.112536	0.066732	1.13204	0.696434	0.363216	0.380183	-3.32268	3.61077e-07	-1.28015	0.0321437	cytochrome P450 putative expressed
LOC_Os06g38140	0	0	0.585491	0.199644	0.029979	0.126512	-7.03472	0.00124592	-2.26921	0.180101	retrotransposon protein putative unclassified expressed
LOC_Os06g38750	0	0.062426	0.676896	0.413968	0	0.168917	-4.08436	0.0486936	-2.66626	0.180017	proline-rich family protein putative expressed
LOC_Os06g38770	1.17349	0.764642	3.04095	2.05039	1.14009	1.67827	-1.35295	0.0242235	-0.856497	0.147909	expressed protein
LOC_Os06g38820	0	0	0.064132	0.040462	0	0.013972	-6.20961	0.0331038	-2.94142	0.265254	retrotransposon protein putative Ty1-copia subclass expressed
LOC_Os06g38830	1.20444	0.542277	0.291768	0.24668	0.544759	1.10031	1.68901	0.00393766	1.58036	0.00699842	receptor-like protein kise precursor putative expressed
LOC_Os06g39080	0.131445	0	0.240399	0.235899	0	0	-1.91456	0.387175	-7.2547	0.005526	UDP-glucoronosyl and UDP-glucosyl transferase domain containing protein expressed
LOC_Os06g39110	5.74508	8.03463	3.24536	3.7984	17.0498	5.01512	0.995224	0.0820264	1.68196	0.00324575	expressed protein
LOC_Os06g39230	2.53631	1.34671	5.88926	4.78317	3.65446	3.05208	-1.44443	6.58887e-05	-0.656694	0.0675723	aldehyde dehydrogese putative expressed
LOC_Os06g39780	0.335277	0.684486	3.15328	1.90446	0.653573	1.17841	-2.25996	3.89605e-05	-1.47065	0.00676051	cytochrome P450 putative expressed
LOC_Os06g39840	0.037418	0.117757	0	0	0	0.124373	7.24844	0.00712266	6.82209	0.0113824	retrotransposon protein putative unclassified expressed
LOC_Os06g40020	0.618196	0.448023	0	0.024917	0.027995	0.155052	5.4019	7.59918e-05	2.81199	0.0428904	DEAD-box ATP-dependent R helicase 52A putative expressed
LOC_Os06g40240	1.96982	1.07469	0.02	0	1.3457	3.43446	7.24262	1.03351e-06	7.85958	1.1452e-07	retrotransposon protein putative unclassified expressed
LOC_Os06g40570	0.130958	0.057203	0.246723	0.192682	0.078022	0.057428	-1.20229	0.142047	-1.65715	0.045367	GRAM and C2 domains containing protein putative expressed
LOC_Os06g40818	0.932052	0.697434	1.73051	1.85612	1.14904	2.36264	-1.12084	0.00941232	-0.0455802	0.91481	aspartic proteise putative expressed
LOC_Os06g42020	0.715567	0.601883	0.521807	0.237512	1.2271	0.562098	0.812823	0.207807	1.26464	0.0491925	CSLA9 - cellulose synthase-like family A expressed
LOC_Os06g43044	0.028814	0.16609	0.230735	0.146714	0	0	-0.871676	0.575467	-6.9604	0.000926412	GDSL-like lipase Facylhydrolase putative expressed
LOC_Os06g43150	0.020342	0	0	0	4.35161	1.89954	4.1877	0.179984	12.4511	4.94422e-05	retrotransposon protein putative unclassified expressed
LOC_Os06g43170	0.152956	0.196815	0.153983	0.124134	0.288056	0.348413	0.356716	0.527602	1.17935	0.0337489	transposon protein putative unclassified expressed
LOC_Os06g43350	19.2353	16.6592	5.59086	6.67481	32.2502	11.1413	1.56571	0.000638678	1.85461	5.21617e-05	cytochrome P450 putative expressed
LOC_Os06g43410	0	0	0.026103	0.202742	0	0.260614	-6.33246	0.0317761	0.0900502	0.972205	cytochrome P450 putative expressed
LOC_Os06g44010	0.689897	1.24208	2.94169	1.87657	3.29487	2.91369	-1.27576	0.00411822	0.378502	0.386992	WRKY28 expressed
LOC_Os06g44180	1.48614	0.694732	2.69428	2.31701	1.71904	1.55781	-1.1933	0.00773128	-0.602656	0.175089	D dependent epimerase Fdehydratase family protein putative expressed
LOC_Os06g44420	8.35617	11.4059	8.09305	5.77509	25.1851	11.8539	0.542047	0.208993	1.44728	0.000774916	GDU1 putative expressed
LOC_Os06g45580	0.232891	0	0.682632	1.21806	0.277957	0.348277	-2.97734	0.030211	-1.58341	0.23923	RING-H2 finger protein putative expressed
LOC_Os06g45690	0.411874	0.363066	0.660195	0.3322	0.253271	0.137363	-0.322185	0.570396	-1.30089	0.0234878	symbiosis-related disease resistance protein putative expressed
LOC_Os06g47830	0.10041	0.030916	0	0	0.032289	0.089417	5.59449	0.0236352	5.46046	0.0272655	RPA2C - Putative single-stranded D binding complex subunit 2 expressed
LOC_Os06g48160	0	0	0.167434	0.09604	0.230027	0	-6.30346	0.028637	-0.116156	0.963057	glycosyl hydrolases family 16 putative expressed
LOC_Os06g48250	2.80402	1.52825	1.35839	2.12529	3.87883	4.61355	0.318229	0.422998	1.27949	0.00119846	ATPase putative expressed
LOC_Os06g49190	0.260699	0.480006	0.011555	0	0	0	5.34068	0.0376065	-1.3777	0.638956	LTPL154 - Protease inhibitor Fseed storage FLTP family protein precursor expressed
LOC_Os06g49350	2.53214	3.84799	0.151689	0.154434	2.77622	3.05312	4.40945	3.74284e-49	4.25082	8.75057e-46	retrotransposon protein putative unclassified expressed
LOC_Os06g49830	0.104602	0.154397	0	0	0.254119	0.293614	6.04217	0.0020021	7.06004	0.000278676	SHI putative expressed
LOC_Os06g50400	0.051071	0.188067	0.138907	0.087703	0	0	0.268028	0.881841	-5.69715	0.0127987	expansin precursor putative expressed
LOC_Os06g50600	0	0.436701	0	0	0.226079	0.450083	6.95972	0.00754292	7.51884	0.00384904	bZIP transcription factor domain containing protein expressed
LOC_Os06g50830	0.034867	0.064198	0	0	0.06705	0.130642	4.16526	0.12867	5.45972	0.0433476	bZIP transcription factor domain containing protein expressed
LOC_Os07g01070	1.99535	1.78235	1.633	1.93259	0.943339	0.741866	0.0998603	0.767794	-1.07305	0.00185432	peptide transporter putative expressed
LOC_Os07g01904	32.5168	31.3059	5.02681	4.08842	24.8198	33.4486	2.81028	1.25833e-59	2.67202	4.56554e-54	expressed protein
LOC_Os07g01970	0	0	0	0	1.10437	1.99375	0	1	9.1452	3.42423e-07	retrotransposon protein putative unclassified expressed
LOC_Os07g02060	1.89754	3.91719	1.26583	1.33433	3.26641	3.8914	1.19349	0.00819781	1.45674	0.00122408	WRKY29 expressed
LOC_Os07g02140	0.629173	1.32495	3.33353	2.41825	3.37836	1.07113	-1.5093	0.0207986	-0.328909	0.612192	flavin-containing monooxygese family protein putative expressed
LOC_Os07g02150	0.567154	0.823698	2.53213	2.04822	1.82124	0.485816	-1.66736	0.0233763	-0.946955	0.194315	3-5 exonuclease domain-containing protein putative expressed
LOC_Os07g02200	0	0.057778	0.155339	0.796118	1.29983	0.392203	-4.0079	0.00734225	0.851084	0.51731	plastocyanin-like domain containing protein putative expressed
LOC_Os07g02440	3.64776	1.20181	10.1745	6.04764	1.64822	4.04987	-1.73298	0.00243371	-1.52324	0.00764971	peroxidase precursor putative expressed
LOC_Os07g02480	0.154922	0.209528	1.07156	0.378863	0.11046	0.073285	-1.93758	0.00887025	-2.94694	0.000102528	expressed protein
LOC_Os07g02520	0.212893	0.175975	0.826647	0.187722	0.160817	0.084828	-1.34753	0.135046	-1.98237	0.0293349	expressed protein
LOC_Os07g02620	2.20358	2.57214	0.242913	0.328578	2.56615	0.36909	3.07772	0.000204933	2.40127	0.00381956	NB-ARC domain containing protein expressed
LOC_Os07g02970	0	0	0.135349	0.024262	0.054337	0.062698	-6.01036	0.0100265	-0.405826	0.827737	expressed protein
LOC_Os07g03040	16.628	25.7586	0.456971	0.492816	44.1358	15.6909	5.38992	2.77568e-30	5.88764	8.0696e-36	expressed protein
LOC_Os07g03120	0	0	0.042218	0.279751	0.178348	0	-6.33338	0.0359254	-0.847701	0.751299	expressed protein
LOC_Os07g03180	7.18642	6.91012	20.5495	17.1336	13.3179	19.5167	-1.39264	3.38817e-09	-0.202252	0.385009	GCRP3 - Glycine and cysteine rich family protein precursor expressed
LOC_Os07g03740	2.73973	1.29246	2.54737	2.65003	9.6098	2.66001	-0.352969	0.584532	1.27875	0.046426	SCP-like extracellular protein expressed
LOC_Os07g03750	0.416834	0.299914	0	0	0.561939	0.64333	6.39555	0.00078314	7.12066	0.000172808	SCP-like extracellular protein expressed
LOC_Os07g04380	0.445479	0.599745	0.268389	0.3265	0.824027	0.871371	0.827507	0.215875	1.49969	0.0230989	retrotransposon protein putative unclassified expressed
LOC_Os07g04420	0.775376	0.766544	0.168421	0.226913	0.89672	1.45892	1.95159	0.0302759	2.50525	0.00500162	expressed protein
LOC_Os07g04430	1.6248	2.35916	0.77909	0.518171	3.27726	3.96303	1.636	0.000115468	2.46485	4.76888e-09	expressed protein
LOC_Os07g04450	22.693	19.7986	15.6751	11.9028	30.9564	37.7182	0.645946	0.00174141	1.31798	1.40587e-10	expressed protein
LOC_Os07g04480	0.839169	0.978677	0.386604	0.770695	0.945831	1.60559	0.663889	0.16246	1.11933	0.0181529	transposon protein putative unclassified expressed
LOC_Os07g04490	1.45137	0.676894	0.510871	0.334235	1.35166	1.77241	1.30945	0.128291	1.85203	0.0300183	expressed protein
LOC_Os07g04810	0.076694	0	0	0	0.127203	0.102105	4.77305	0.113445	6.27703	0.0357969	protein kise domain containing protein expressed
LOC_Os07g05370	0.543736	0.812876	0.371195	0.299401	0.580723	1.14492	1.04558	0.0310185	1.34754	0.00531286	TKL_IRAK_CrRLK1L-1.15 - The CrRLK1L-1 subfamily has homology to the CrRLK1L homolog expressed
LOC_Os07g05840	0	0	0	0.209328	0.067903	0.034772	-6.49375	0.0300679	-0.998117	0.705991	expressed protein
LOC_Os07g06130	1.65693	0.858817	8.66677	8.40802	7.53705	8.06257	-2.75093	1.55183e-21	-0.127201	0.655568	ethylene-insensitive protein putative expressed
LOC_Os07g06190	7.17671	0	7.42653	0	0	0	-0.0465544	0.991858	-25.7273	7.58377e-08	ethylene-insensitive protein 2 putative expressed
LOC_Os07g06250	0.692173	0.568786	1.74296	1.58683	1.18654	2.3191	-1.38121	0.0294617	0.0547944	0.928697	expressed protein
LOC_Os07g06680	0.082863	0.476355	1.20301	0.344757	0.172624	0.04903	-1.39556	0.19004	-2.73012	0.0115184	fasciclin domain containing protein expressed
LOC_Os07g06834	55.1643	12.705	0.082068	0.613245	10.3307	34.9083	6.56961	4.48445e-07	5.95912	4.6962e-06	expressed protein
LOC_Os07g06880	0.235504	0.332551	0.098545	0.155445	0.660851	0.311283	1.20906	0.149182	1.95934	0.0182616	gibberellin receptor GID1L2 putative expressed
LOC_Os07g07320	0.163724	0.526873	1.20415	1.00718	0.856721	0.556876	-1.63574	0.03625	-0.6226	0.417496	glutathione S-transferase putative expressed
LOC_Os07g08150	32.7698	31.9528	27.9679	17.7741	71.5083	41.1175	0.528003	0.116727	1.32694	7.97243e-05	early light-induced protein chloroplast precursor putative expressed
LOC_Os07g08160	47.3881	56.9512	23.5989	34.6905	100.181	51.6044	0.861296	0.0205851	1.40067	0.000165198	early light-induced protein chloroplast precursor putative expressed
LOC_Os07g08350	0.079856	0	0.518782	0.374643	0.051188	0.318866	-3.50621	0.0159956	-1.30888	0.35258	C4-dicarboxylate transporter Fmalic acid transport protein expressed
LOC_Os07g08420	0.605348	0.857178	1.04836	0.725546	0.252153	0.363303	-0.238471	0.642026	-1.50629	0.00421051	bZIP transcription factor domain containing protein expressed
LOC_Os07g08890	0	0	0.104824	0.122436	0.171151	0.092705	-7.18062	6.13209e-05	0.221796	0.836901	disease resistance protein RPM1 putative expressed
LOC_Os07g09490	0.127505	0.058887	0	0	0.153246	0.056584	6.29159	0.00333689	6.3724	0.00292902	ATPase putative expressed
LOC_Os07g09880	0	0	0	0	0.367981	0.929902	0	1	8.34575	6.60153e-05	expressed protein
LOC_Os07g10160	0	0	0.119672	0.271262	0	0.025621	-6.90847	0.00763375	-3.63489	0.110313	glucosyltransferase putative expressed
LOC_Os07g10550	0.050712	0.013524	0.11564	0.161657	0.042375	0.07784	-2.11885	0.0398954	-1.23168	0.219807	cyclin-related protein putative expressed
LOC_Os07g10820	0.24871	0.152559	0.386918	0.542026	0.506878	0.403716	-1.21099	0.0499249	-0.0211602	0.97192	transporter-related putative expressed
LOC_Os07g10850	3.90654	4.72138	0.224054	0.148963	4.99987	5.33363	4.5538	3.56753e-68	4.79093	2.2112e-75	retrotransposon protein putative unclassified expressed
LOC_Os07g11150	0.185232	0.151728	0.479237	0.582814	1.38645	0.840424	-1.6165	0.00117856	1.08591	0.0218595	expressed protein
LOC_Os07g11330	7.41072	5.89202	2.93966	2.76319	9.27927	4.90363	1.23744	0.0031822	1.33396	0.00146071	RAL2 - Seed allergenic protein RA5 FRA14 FRA17 precursor expressed
LOC_Os07g12260	1.82259	0.247658	0	0	0	0	10.7412	0.0247857	0	1	retrotransposon protein putative unclassified expressed
LOC_Os07g12340	5.52975	12.9206	4.11205	3.02549	6.04555	5.43067	1.41212	0.00135503	0.696536	0.114617	C domain-containing protein 67 putative expressed
LOC_Os07g12390	9.02206	9.78732	3.25458	4.10612	6.68425	10.2643	1.37053	3.06661e-05	1.19078	0.000296394	expressed protein
LOC_Os07g12720	1.67709	0.575392	4.93924	2.46326	1.25296	2.74959	-1.69043	0.0219502	-0.892896	0.221405	expressed protein
LOC_Os07g12810	2.30107	1.87785	2.48748	2.18389	0.764293	1.51201	-0.140513	0.715392	-1.04855	0.00703211	expressed protein
LOC_Os07g13090	0.500872	0.923057	0.026728	0	0	0.121388	5.58622	0.00215398	1.95549	0.294951	expressed protein
LOC_Os07g13100	3.32964	5.99273	0.360901	0.454013	0.726948	0.912489	3.5056	1.78927e-09	0.987478	0.100559	D binding protein putative expressed
LOC_Os07g13580	0.0688	0.031669	0	0	0.066151	0.029502	5.17649	0.0458406	5.13887	0.0473814	glucan endo-1 3-beta-glucosidase precursor putative expressed
LOC_Os07g13770	2.92815	1.3609	0.464899	1.12837	9.0012	11.386	1.424	0.00464831	3.66266	2.34267e-13	UDP-glucoronosyl and UDP-glucosyl transferase domain containing protein expressed
LOC_Os07g13780	1.01837	0.401948	0.219596	0.121859	2.90492	3.71256	1.95459	0.00941282	4.13687	1.8405e-08	cytokinin-O-glucosyltransferase 2 putative expressed
LOC_Os07g13790	0.595082	0.599097	0.485282	0.361173	2.12658	3.22077	0.541786	0.48082	2.65949	0.000300926	hypothetical protein
LOC_Os07g13980	7.52918	26.5014	0	0	0	0	14.364	0.00268179	0	1	glucose-1-phosphate adenylyltransferase large subunit putative expressed
LOC_Os07g15160	1.27547	1.49357	4.7791	2.2921	3.64912	5.3856	-1.49016	0.000323874	0.320423	0.433715	retrotransposon protein putative unclassified expressed
LOC_Os07g15340	1.69958	2.32942	0	0	3.77423	3.41452	11.2405	3.26292e-14	12.0533	4.01022e-16	hAT dimerisation domain-containing protein putative expressed
LOC_Os07g15930	0	0	0.089217	0.018905	0.094617	0.115343	-5.21512	0.0242091	0.950411	0.603478	legume lectins beta domain containing protein expressed
LOC_Os07g15970	0	0.053319	1.51602	0.287676	0.319773	0	-4.71033	0.0228339	-2.38973	0.228734	erythrote-4-phosphate dehydrogese domain containing protein expressed
LOC_Os07g17970	10.9575	10.5641	3.47682	4.93691	13.5973	5.60853	1.37438	0.00169659	1.21111	0.00568274	AMP-binding domain containing protein expressed
LOC_Os07g18070	0.190862	0	0.087397	0	1.16649	0.441815	1.14722	0.589781	4.28118	0.0389272	expressed protein
LOC_Os07g18154	0.571549	0.542217	0.430846	0.349979	1.12309	0.733071	0.509584	0.253136	1.22264	0.00567079	aldehyde oxidase 4 putative expressed
LOC_Os07g18580	0.075615	0.066186	0	0	0.390048	0.0599	4.58577	0.0671698	6.29562	0.0107479	expressed protein
LOC_Os07g18990	2.61939	3.17074	3.84576	4.57742	2.09556	1.96718	-0.515137	0.139068	-1.04898	0.00283179	LTPL40 - Protease inhibitor Fseed storage FLTP family protein precursor expressed
LOC_Os07g20200	0.099807	0	0.171731	0.31189	0	0.025585	-2.29969	0.234973	-4.20817	0.0349115	retrotransposon protein putative unclassified expressed
LOC_Os07g22730	0	0.107725	0	0	0.273722	0.104553	4.56839	0.127716	6.41952	0.030482	AP2 domain containing protein expressed
LOC_Os07g23150	9.51471	10.7008	5.65233	6.05263	20.1412	11.2422	0.811084	0.0154244	1.44303	1.59126e-05	transferase family protein putative expressed
LOC_Os07g23210	1.17073	2.12612	0.282491	0.501601	2.12628	0.817316	2.09646	0.000667912	1.93124	0.00172761	transposon protein putative unclassified expressed
LOC_Os07g23380	0	0	0.370094	0.754417	0.399292	0.740128	-5.75382	0.0104398	-0.0248166	0.988697	acyl CoA reductase putative expressed
LOC_Os07g23640	0.047032	0.473534	0.08329	0.080766	0.80659	0.496881	1.65716	0.15446	2.91827	0.0113468	retrotransposon protein putative Ty3-gypsy subclass expressed
LOC_Os07g23944	0.230543	0.215953	0.190284	0.156034	0.546487	0.427129	0.375572	0.470733	1.49387	0.00340603	glycosyl hydrolase family 31 putative expressed
LOC_Os07g23980	0.080392	0.217068	0	0	0.048605	0.125081	6.70641	0.00173354	5.86159	0.00642634	retrotransposon protein putative unclassified expressed
LOC_Os07g25050	7.78061	1.65722	47.0064	16.6226	18.3535	67.5479	-2.74275	0.0143398	0.414321	0.710424	thionin-like peptide putative expressed
LOC_Os07g25540	1.2546	2.40525	0.572804	0.550775	0.866864	1.75351	1.74004	0.00126314	1.20854	0.0255467	flavin monooxygese putative expressed
LOC_Os07g26100	0	0	0	0	3.15035	4.01661	0	1	11.0284	6.04549e-13	expressed protein
LOC_Os07g26150	0.298114	0.183406	0	0	5.19124	1.08706	4.75731	0.0175535	8.34452	1.86351e-05	MYB family transcription factor putative expressed
LOC_Os07g26540	0.171166	0.03141	0.010449	0	0.164577	0.060768	3.79014	0.050791	3.97416	0.0402004	hexokise putative expressed
LOC_Os07g26560	0.243394	0.095391	0.588013	0.366063	0.288163	0.432649	-1.47364	0.0399897	-0.411442	0.55827	expressed protein
LOC_Os07g26850	0	0.520007	0	0	0.112444	0.560151	5.88946	0.054482	6.13514	0.0449213	retrotransposon protein putative unclassified expressed
LOC_Os07g27350	9.12223	10.5523	3.09879	2.58986	7.88897	9.52445	1.81787	6.56889e-19	1.61622	2.98392e-15	atuA putative expressed
LOC_Os07g27970	29.6836	24.9345	27.9473	28.1592	14.3674	12.4204	-0.0200141	0.914115	-1.05732	1.4362e-08	O-methyltransferase putative expressed
LOC_Os07g29090	0	0.564473	0	0	0.184793	0.085479	6.32226	0.0406475	5.35749	0.0838772	transposon protein putative CACTA En FSpm sub-class
LOC_Os07g29570	0.049366	0.059538	0.011456	0	0.094379	0.033646	3.3402	0.0324512	3.57521	0.0217724	retrotransposon protein putative unclassified expressed
LOC_Os07g29960	0	0.037808	0.497629	0.309175	0.06349	0.603261	-4.17619	0.00812237	-0.30695	0.828122	cytochrome P450 putative expressed
LOC_Os07g30150	1.2658	0.132205	3.12124	3.2993	0.551694	3.86459	-2.19994	0.0277422	-0.58366	0.556911	phosphoribosyl transferase putative expressed
LOC_Os07g30154	0.605195	0.428077	0.730055	0.346429	3.23793	2.05577	0.0152671	0.983449	2.327	0.00103959	POEI2 - Pollen Ole e I allergen and extensin family protein precursor putative expressed
LOC_Os07g30760	0.09875	0.030303	0.030539	0	1.30205	0.816761	1.90817	0.117438	5.88108	5.09917e-07	UDP-glucoronosyl and UDP-glucosyl transferase domain containing protein expressed
LOC_Os07g30860	0.123239	0.454753	0.052657	0	0.211127	0.086765	3.41816	0.0346585	2.47169	0.128808	expressed protein
LOC_Os07g31070	0.274573	0.063512	0.044687	0	0.612227	0.022017	2.97325	0.101102	3.9087	0.0306694	expressed protein
LOC_Os07g31700	0.028277	0.05696	0	0	0.03022	0	6.78877	0.0167434	5.32748	0.0619407	transposon protein putative CACTA En FSpm sub-class expressed
LOC_Os07g31830	0.769049	0.482067	1.9829	1.27908	0.870054	1.27691	-1.35827	0.0137868	-0.599967	0.268504	GTPase activating protein putative expressed
LOC_Os07g32020	5.04648	5.35025	4.17665	3.53472	9.50046	5.76005	0.456426	0.150424	1.0057	0.00149943	UDP-glucoronosyl and UDP-glucosyl transferase domain containing protein expressed
LOC_Os07g32630	14.3474	12.4549	7.13485	7.94438	30.5716	8.24745	0.847704	0.100142	1.40281	0.00649301	UDP-glucoronosyl and UDP-glucosyl transferase domain containing protein expressed
LOC_Os07g33224	0.683284	0.440879	0.137663	0.187233	0.606368	0.451114	1.71732	0.0202537	1.64069	0.0265707	BNR FAsp-box repeat family protein putative expressed
LOC_Os07g33690	1.55543	1.74389	0.735364	0.631784	1.82837	1.40183	1.29527	9.40996e-06	1.25184	1.84792e-05	NBS-LRR type disease resistance protein Hom-F putative expressed
LOC_Os07g33700	0.352092	0.483869	0.081738	0.109077	0.599991	0.496066	2.13619	1.26223e-05	2.50878	2.60025e-07	transposon protein putative unclassified expressed
LOC_Os07g33910	1.25514	0.405735	2.75531	3.03901	1.88572	1.76263	-1.80014	0.000340022	-0.661473	0.184312	transporter family protein putative expressed
LOC_Os07g33954	4.94621	1.41398	9.13291	9.08044	5.46026	4.41141	-1.5192	0.00355087	-0.871525	0.093459	transporter family protein putative expressed
LOC_Os07g34006	5.34085	1.42458	9.11577	9.40015	5.55624	4.32949	-1.45372	0.0057282	-0.892752	0.08917	transporter family protein putative expressed
LOC_Os07g34120	0	27.8877	0	0	0	0	26.5724	2.79989e-08	0	1	transposon protein putative unclassified expressed
LOC_Os07g35300	0.069775	0.115797	0	0	0.133113	0	6.48778	0.0253378	5.95112	0.0405622	TKL_IRAK_DUF26-lc.11 - DUF26 kises have homology to DUF26 containing loci expressed
LOC_Os07g35640	0.460079	0.397411	1.21388	0.731164	1.03648	0.975484	-1.14101	0.0394852	0.0617958	0.908663	expressed protein
LOC_Os07g35660	0.093758	0.021198	0.021746	0.020595	0.160029	0.146776	1.15261	0.354819	2.56021	0.0356794	TKL_IRAK_DUF26-lc.21 - DUF26 kises have homology to DUF26 containing loci expressed
LOC_Os07g35680	2.33303	1.87232	1.5751	0.744602	3.83542	1.74457	0.882977	0.0878589	1.29946	0.0118902	TKL_IRAK_DUF26-lc22 - DUF26 kises have homology to DUF26 containing loci expressed
LOC_Os07g36360	0	0	0.06911	0.032726	0.096068	0.224014	-4.88922	0.0267629	1.68429	0.318249	OsFBO19 - F-box and other domain containing protein expressed
LOC_Os07g36570	0.53182	0.66867	1.29202	1.20736	0.909812	0.968688	-1.02893	0.00111134	-0.407519	0.190331	KI domain interacting kise 1 putative expressed
LOC_Os07g37010	6.27154	4.9417	17.1995	8.28923	7.34499	11.3112	-1.1267	0.000900061	-0.453428	0.180264	cyclin putative expressed
LOC_Os07g37510	0.10499	0.402087	0.816703	0.708869	0.345504	0.487356	-1.51945	0.0482767	-0.863512	0.256366	organic cation transporter-related putative expressed
LOC_Os07g37730	0.048995	0.207553	0.759564	0.26485	0.767094	0.335972	-1.91044	0.0493681	0.143752	0.879855	DH-ubiquinone oxidoreductase mitochondrial precursor putative expressed
LOC_Os07g38200	0.420437	1.06245	0	0	0.116588	0.330977	6.74773	0.00233882	5.04801	0.0245063	retrotransposon putative centromere-specific
LOC_Os07g38750	0.058392	0.043882	0.108039	0.093453	0	0	-0.856976	0.692385	-5.37232	0.0352897	AP2 domain containing protein expressed
LOC_Os07g39400	0.019118	0.00868	0.586691	0.552065	0.045115	0.513196	-4.9618	4.21601e-05	-1.06048	0.321456	polyol transporter 5 putative expressed
LOC_Os07g39600	0.261035	0.338939	0	0.134722	0	0	2.1287	0.335997	-5.16499	0.0499052	transposon protein putative CACTA En FSpm sub-class
LOC_Os07g40020	0	0.123224	0.118762	0.057464	0	0	-0.465228	0.850124	-6.54731	0.0210621	GRAS family transcription factor domain containing protein expressed
LOC_Os07g40220	1.69337	1.62208	0.703718	0.178309	1.28489	2.2186	1.95681	0.0081004	1.99907	0.00679014	expressed protein
LOC_Os07g41060	0.180918	1.10862	5.82548	0.539172	0.313138	0.431875	-2.2254	0.0332959	-3.06016	0.00355336	dihydroflavonol-4-reductase putative expressed
LOC_Os07g41170	0.953767	1.87571	4.01883	2.42793	1.1116	1.46846	-1.14456	0.0739232	-1.3042	0.0420754	expressed protein
LOC_Os07g41180	0.645912	0.494436	0.218431	0.33814	0.570427	0.80825	1.03752	0.0439099	1.28888	0.0119535	R-binding protein-like putative expressed
LOC_Os07g41250	3.27594	1.8559	15.6086	10.9345	1.21546	5.14139	-2.35297	1.72136e-05	-2.08639	0.000136683	peptide transporter PTR2 putative expressed
LOC_Os07g41280	7.7443	16.9065	5.79137	7.25995	4.5651	6.8293	1.01544	0.0095551	-0.148397	0.705585	6-phosphogluconolactose putative expressed
LOC_Os07g41400	8.36712	25.3055	1.39864	3.45194	2.71984	0.910029	2.82298	0.000184234	-0.386192	0.613262	EGG APPARATUS-1 putative expressed
LOC_Os07g41410	124.306	79.2829	49.3503	37.5273	154.77	68.2582	1.24494	0.00197484	1.39223	0.000539525	EGG APPARATUS-1 putative expressed
LOC_Os07g41650	12.5445	4.03364	0.38392	1.0591	0.284924	0.625027	3.47527	7.69676e-08	-0.712454	0.279218	pectinesterase putative expressed
LOC_Os07g42420	1.79531	0.69838	4.54547	4.3741	1.33805	3.78175	-1.83153	0.000767884	-0.823673	0.128708	3-oxoacyl-synthase putative expressed
LOC_Os07g42790	0.290925	0.173915	0	0.113185	0.64805	0.549958	1.98863	0.159942	3.2966	0.018618	caltractin putative expressed
LOC_Os07g43560	11.6387	15.117	5.2865	7.99609	15.9656	4.88755	1.03345	0.0436209	0.683696	0.181994	TKL_IRAK_DUF26-lc.24 - DUF26 kises have homology to DUF26 containing loci expressed
LOC_Os07g44070	1.35563	1.00528	0.456869	0.584566	1.48947	1.35935	1.10922	0.00204318	1.36166	0.000143858	pecticetylesterase domain containing protein expressed
LOC_Os07g44830	0.258955	0.206271	0.02327	0.021661	0.429006	0.650955	3.35389	4.91496e-05	4.53887	2.68505e-08	proline-rich family protein putative expressed
LOC_Os07g45370	0.049002	0.064974	0.047902	0.057774	0	0	0.0875285	0.953703	-6.1256	0.00304698	expressed protein
LOC_Os07g45560	0	0	0	0	0.069501	0.045759	0	1	7.18045	0.00791176	expressed protein
LOC_Os07g45610	0.053945	0.035151	0	0	0	0.015394	6.75872	0.0144675	4.21322	0.133927	retrotransposon protein putative Ty3-gypsy subclass expressed
LOC_Os07g46190	0.055443	0.047514	0.051132	0	0.297267	0.341314	0.809882	0.632364	3.40291	0.0364714	pectinesterase putative expressed
LOC_Os07g46280	5.87696	11.6665	3.1168	2.77215	6.09054	7.19809	1.59703	8.89872e-06	1.16689	0.00118176	Os7bglu26 - beta-mannosidase Fglucosidase Fexoglucase expressed
LOC_Os07g46350	6.12805	8.21035	4.50129	3.46908	12.1231	7.28246	0.87756	0.0124789	1.30578	0.000197862	OsSCP40 - Putative Serine Carboxypeptidase homologue expressed
LOC_Os07g46360	0.366105	0.37556	0.053676	0	0.43309	0.078139	3.80407	0.0197327	3.26637	0.0459372	glyoxalase family protein putative expressed
LOC_Os07g46610	0.835066	0.70422	1.61131	1.55407	0.631637	1.13772	-1.01937	0.0174509	-0.844635	0.0478533	cis-zeatin O-glucosyltransferase putative expressed
LOC_Os07g46870	0.805188	0.093359	0.068955	0	0.403021	0.178812	3.52684	0.0302166	2.94012	0.0714603	sex determition protein tasselseed-2 putative expressed
LOC_Os07g46920	0.530395	1.29508	12.0318	0.331692	0.681421	0.158953	-2.68965	0.116138	-3.80344	0.0266284	sex determition protein tasselseed-2 putative expressed
LOC_Os07g47400	4.18605	9.03484	0.59999	0.658792	5.91176	1.96695	3.42497	3.19727e-08	2.67619	1.59142e-05	SRC2 protein putative expressed
LOC_Os07g47450	12.6949	15.7007	15.5867	5.32739	30.3112	18.7046	0.478838	0.35291	1.25921	0.0143899	flowering promoting factor-like 1 putative expressed
LOC_Os07g47490	0.20724	0.160776	0.194813	0.227993	0.0211	0.057911	-0.292257	0.653075	-2.43045	0.000414454	OsGH3.11 - Probable indole-3-acetic acid-amido synthetase expressed
LOC_Os07g47800	0	0	0	0	0.586216	0.759025	0	1	9.26661	9.82193e-08	transposon protein putative unclassified expressed
LOC_Os07g47990	50.1607	36.5171	9.53194	12.1845	9.80597	8.07131	1.99504	2.47076e-15	-0.278876	0.271622	peroxidase precursor putative expressed
LOC_Os07g48010	1.03144	0.330675	3.08988	1.99517	1.27905	1.87797	-1.89463	0.00167507	-0.68468	0.249619	peroxidase precursor putative expressed
LOC_Os07g48020	39.8998	27.2984	182.273	102.178	146.699	127.545	-2.06007	6.12601e-12	-0.0364248	0.903099	peroxidase precursor putative expressed
LOC_Os07g48229	2.57657	1.04416	4.48818	3.30718	2.15952	3.9242	-1.09884	0.0177146	-0.366198	0.427864	vacuolar-sorting receptor precursor putative expressed
LOC_Os07g48450	0.907767	0.894982	3.37515	2.17572	0.612677	4.09483	-1.55322	0.0318644	-0.291723	0.685371	no apical meristem protein putative expressed
LOC_Os07g48460	0.408623	0.367737	0	0.123489	0.865302	0.470715	2.60833	0.0409585	3.39768	0.00756848	stress responsive protein putative expressed
LOC_Os07g48550	9.89807	8.42665	5.82886	5.08008	13.485	10.702	0.767802	0.00104424	1.16121	6.71034e-07	no apical meristem protein putative expressed
LOC_Os07g48610	4.41585	3.46928	2.08115	1.89311	6.05676	2.63244	1.00642	0.0269101	1.15772	0.0108524	hydrolase alpha Fbeta fold family domain containing protein expressed
LOC_Os07g48980	0.727719	0.265001	3.02634	7.27946	0.116617	0.117285	-3.36287	4.16743e-08	-5.38399	1.59187e-16	nicotiamine synthase putative expressed
LOC_Os07g49510	3.06894	4.76289	1.38457	1.86877	3.75273	2.51652	1.29441	0.00343084	0.958212	0.0305628	expressed protein
LOC_Os08g01100	1.28552	1.01438	0.250786	0.332359	2.07312	1.00561	1.96609	0.00210958	2.39178	0.000172626	HMG1 F2 putative expressed
LOC_Os08g01260	0.072718	0.131946	0.723568	0.582155	0.297662	0.103373	-2.44705	0.0307406	-1.61048	0.140606	VQ domain containing protein putative expressed
LOC_Os08g01610	1.39841	1.22739	2.44522	3.19119	3.30046	2.11305	-1.08438	0.00410827	-0.0427643	0.908923	DUF250 domain containing protein putative expressed
LOC_Os08g02180	0.13539	0.071129	0.515542	0.325658	0.208111	0.363703	-1.91778	0.0440514	-0.557994	0.54031	expressed protein
LOC_Os08g02380	0.182331	0.104714	0.831156	0.403749	0.652865	0.349136	-2.05429	0.00457282	-0.274683	0.694742	kinesin motor domain containing protein putative expressed
LOC_Os08g02990	0.148099	0.163367	0.154368	0.084508	0.291757	0.219144	0.406874	0.458798	1.11165	0.0409445	retrotransposon protein putative unclassified expressed
LOC_Os08g03300	0.484661	0.812277	0.156922	0.064914	0.151177	0.450863	2.56189	0.00486117	1.39728	0.128407	OsFBDUF40 - F-box and DUF domain containing protein expressed
LOC_Os08g03400	1.68813	0.861277	4.956	2.76864	1.57114	3.58109	-1.57709	0.0049897	-0.594756	0.285363	expressed protein
LOC_Os08g04310	17.9238	25.4075	6.82645	12.1687	17.7779	15.7975	1.2124	0.000594372	0.823685	0.0197169	plastocyanin-like domain containing protein putative expressed
LOC_Os08g04340	0.127075	0.116987	1.27057	0.285508	0.183274	1.379	-2.47771	0.0383527	-0.0278039	0.980807	plastocyanin-like domain containing protein putative expressed
LOC_Os08g04580	0.139139	0.594083	0	0	4.9114	2.29346	8.03416	1.15651e-06	11.2944	6.72614e-12	csAtPR5 putative expressed
LOC_Os08g04590	0	0.115301	0	0	0.608838	0.45591	5.15388	0.0263434	8.324	0.000271875	csAtPR5 putative expressed
LOC_Os08g04600	0.260481	0.104696	0	0	0.176043	0.58803	5.17637	0.0292692	6.10111	0.00962361	expressed protein
LOC_Os08g05960	1.21229	1.22265	0.235631	0.148773	0.665551	0.760202	2.70085	0.000234195	1.90837	0.0101057	expressed protein
LOC_Os08g05980	1.91582	3.47634	0.438426	0.34406	2.99093	1.22691	2.70574	0.0042747	2.34449	0.0135537	expressed protein
LOC_Os08g06170	8.03877	10.0777	6.24166	4.86547	13.0021	9.22754	0.735205	0.0136092	1.01878	0.000619455	berberine and berberine like domain containing protein expressed
LOC_Os08g06550	128.436	91.4742	247.277	258.136	151.468	118.213	-1.18549	2.87738e-07	-0.893889	0.000108535	acyl CoA binding protein putative expressed
LOC_Os08g07020	0.213432	0.062576	0	0	0.410649	0.039214	5.76348	0.0174408	6.46427	0.00742464	expressed protein
LOC_Os08g07320	0	0	0	0	0.107524	0.622674	0	1	7.18744	0.0117598	expressed protein
LOC_Os08g07340	0.619953	0.843714	0.525212	0.336402	0.884662	0.897579	0.802461	0.0686962	1.06302	0.0154991	mla1 putative expressed
LOC_Os08g07630	0.215392	0.099488	0.848459	0.84022	2.93547	0.947952	-2.39669	0.0136388	1.21916	0.168709	expressed protein
LOC_Os08g07680	1.80832	3.25104	1.19476	0.552098	0.732222	1.00536	1.55631	0.0341046	-0.021934	0.976666	expressed protein
LOC_Os08g07860	0	1.18849	0.731083	0.393652	0	0.033755	0.141605	0.943498	-5.07745	0.0239953	expressed protein
LOC_Os08g08420	0.29647	0.494623	0	0	1.03924	0.32956	7.04044	0.00018909	7.78207	3.49926e-05	expressed protein
LOC_Os08g08440	5.71826	8.06764	1.83142	3.97456	4.07964	5.20415	1.26634	0.00529115	0.665965	0.143392	expressed protein
LOC_Os08g08700	8.41748	4.17701	1.49812	1.61238	9.02169	4.1212	2.0198	7.74724e-05	2.10102	3.91042e-05	ubiquitin family protein putative expressed
LOC_Os08g08970	0	0	0	0	0.057777	0.4	0	1	6.56054	0.0491476	Cupin domain containing protein expressed
LOC_Os08g09010	1.06012	0.182662	2.44164	2.38725	0.625258	1.09394	-1.96298	0.0136062	-1.49276	0.0591125	Cupin domain containing protein expressed
LOC_Os08g09370	0.258401	0.407585	0.763637	0.624793	0.283546	0.067471	-1.01176	0.235176	-1.91057	0.027084	polyprenyl synthetase putative expressed
LOC_Os08g09420	0.556893	1.39958	0.360349	0.54575	2.03982	2.44491	1.15468	0.0438323	2.30278	5.16698e-05	OsFBX266 - F-box domain containing protein expressed
LOC_Os08g10290	0.994466	0.327534	1.80068	1.30677	0.965524	1.42479	-1.22443	0.0215486	-0.380647	0.472456	SHR5-receptor-like kise putative expressed
LOC_Os08g10320	69.0875	24.815	116.64	90.8774	40.7178	65.4617	-1.13712	0.0051436	-0.969062	0.0171033	SHR5-receptor-like kise putative expressed
LOC_Os08g10612	0.793036	0.301206	0	0	0	0	7.68075	0.00156095	0	1	expressed protein
LOC_Os08g10630	0.418267	0.392243	1.79826	1.51327	0.529339	0.392415	-1.99976	7.38737e-06	-1.82734	3.66121e-05	metal cation transporter putative expressed
LOC_Os08g11180	0.046548	0.03204	0	0	0.038605	0.047932	5.67628	0.01253	5.74764	0.0113736	retrotransposon protein putative unclassified expressed
LOC_Os08g11190	0.184439	0.051676	0.043477	0.021037	0.150739	0.39695	1.77229	0.12076	2.93876	0.00918473	retrotransposon protein putative unclassified expressed
LOC_Os08g12640	0.34697	0.267093	0.089731	0.022531	0.174185	0.070117	2.42961	0.0215313	1.10945	0.300154	retrotransposon protein putative Ty3-gypsy subclass expressed
LOC_Os08g13420	3.34032	1.27251	0.28631	0.283923	2.48267	0.409784	3.01063	0.000170715	2.38198	0.00296605	S-domain receptor-like protein kise putative expressed
LOC_Os08g13870	0.229462	0.108545	0.005395	0.020438	0.354211	0.042253	3.44999	0.0110051	3.72671	0.00592226	S-locus lectin protein kise family protein putative expressed
LOC_Os08g14880	38.3151	36.3278	13.5845	9.02519	44.4391	51.1809	1.85931	2.89145e-13	2.182	1.05294e-17	transposon protein putative unclassified expressed
LOC_Os08g14950	3.35071	4.54906	0.111826	0.061218	3.05507	2.67088	5.53982	1.92015e-45	5.05749	4.46979e-38	receptor-like protein kise 2 precursor putative expressed
LOC_Os08g14960	0	0	0.309998	0.294029	0	0.034035	-7.46962	0.00141708	-3.87253	0.0482271	receptor-like protein kise precursor putative expressed
LOC_Os08g14990	0.483204	1.05709	0.409936	0.356954	0.6647	0.553833	1.0462	0.0460656	0.676383	0.198173	receptor-like protein kise 2 precursor putative expressed
LOC_Os08g15149	1.19634	4.43817	4.70493	4.34094	1.05555	1.76864	-0.632555	0.322878	-1.68359	0.00893234	oxidoreductase 2OG-Fe oxygese family protein expressed
LOC_Os08g15190	0.106622	0.524865	0	0.049053	0.464072	0.344747	3.68497	0.0262112	4.0036	0.0154562	expressed protein
LOC_Os08g15308	1.89346	1.58496	2.23421	1.64769	0.515539	0.92182	-0.126389	0.827359	-1.41346	0.0179561	chloroplast 30S ribosomal protein S18 putative expressed
LOC_Os08g17180	0.100355	0.105255	0.039301	0.042486	0	0	1.25716	0.471601	-4.95728	0.0274019	retrotransposon protein putative Ty3-gypsy subclass expressed
LOC_Os08g18970	0.027447	0.145209	0	0.14384	0	0	0.309979	0.906286	-6.00093	0.0447439	pectate lyase family protein expressed
LOC_Os08g22560	0.006035	0.022222	0	0	0.119668	0.09074	3.16591	0.248061	5.85097	0.0261308	retrotransposon protein putative unclassified
LOC_Os08g23780	21.1272	37.1422	9.51576	14.0696	18.4811	17.1865	1.33376	7.2466e-05	0.599636	0.0745807	glycosyl transferase 8 domain containing protein putative expressed
LOC_Os08g24300	0.631162	0.517826	0	0	1.3458	0.441426	5.49381	0.0180999	6.0274	0.00919955	expressed protein
LOC_Os08g24770	2.19571	2.29256	0.935283	0.834032	3.79658	1.04879	1.37	0.0189909	1.49531	0.0104252	protein kise putative expressed
LOC_Os08g25870	0.442099	0.202092	1.06322	0.88722	0.900263	0.905625	-1.57285	0.00513486	-0.102056	0.851175	retrotransposon protein putative unclassified expressed
LOC_Os08g25880	0.331209	0.139229	0.814502	0.871493	0.896152	0.426245	-1.83745	0.00883861	-0.325246	0.634588	retrotransposon protein putative unclassified expressed
LOC_Os08g26320	0.551974	0.18741	0	0	1.96353	0	5.40077	0.0760981	6.71833	0.0265927	hypothetical protein
LOC_Os08g27170	1.43748	2.90301	0.5101	0.578107	3.14633	1.00507	2.02332	0.00243399	1.95725	0.00336294	calmodulin binding protein putative expressed
LOC_Os08g28000	0	0	0.198686	0.088122	4.74325	5.00649	-3.88733	0.0296683	5.00339	2.41297e-06	expressed protein
LOC_Os08g28214	4.92376	3.65221	4.32969	4.81615	1.53677	2.66573	0.0185713	0.953761	-1.03468	0.00134984	tesmin FTSO1-like CXC domain containing protein expressed
LOC_Os08g28400	0.068054	0.062651	1.23751	0.282819	0.654341	1.1656	-3.20221	0.0018945	0.266544	0.775373	expressed protein
LOC_Os08g29980	0.043028	0.010316	0.020318	0.017446	0.464266	0.059671	0.474613	0.703504	3.78357	0.00175091	retrotransposon protein putative unclassified expressed
LOC_Os08g30780	3.0857	8.55533	2.26417	2.43746	3.42078	6.43069	1.34827	0.00594977	1.05246	0.0318371	ABC transporter ATP-binding protein putative expressed
LOC_Os08g31140	1.9289	3.08799	0.684221	0.956763	1.72307	2.42872	1.63332	0.00057884	1.3207	0.00548901	heavy metal-associated domain containing protein expressed
LOC_Os08g31200	1.26001	1.99463	2.54179	1.42389	0.958125	0.437031	-0.243479	0.676221	-1.46559	0.0128371	cytokinin-O-glucosyltransferase 2 putative expressed
LOC_Os08g31540	0	0	0.046659	0.153065	0	0	-7.7006	0.00129289	-7.77323	0.00116271	retrotransposon protein putative Ty3-gypsy subclass expressed
LOC_Os08g31569	8.9919	7.25141	4.23391	3.51731	4.38826	4.16856	1.08633	1.18456e-05	0.151146	0.546281	expressed protein
LOC_Os08g31850	0.254643	1.02293	0.165642	0.077917	0.698825	0.258419	2.41103	0.0163596	1.98319	0.0487327	expressed protein
LOC_Os08g33550	0	0	0	0	2.7274	0	0	1	26.9276	1.83117e-08	transposon protein putative Mutator sub-class expressed
LOC_Os08g33580	0	0	0	0	0.302195	0.44385	0	1	7.10599	0.00967685	zinc knuckle family protein putative expressed
LOC_Os08g33590	1.04942	1.42037	1.0187	0.791373	1.67521	2.15267	0.474992	0.240411	1.07473	0.00737483	basic helix-loop-helix putative expressed
LOC_Os08g34000	0	0	0.294823	0.53704	0.442233	0.511164	-6.72156	0.00036927	0.132187	0.914838	glycosyl transferase family 1 protein putative expressed
LOC_Os08g34290	0	0	0.320618	0.045894	0	0.047586	-6.26514	0.0397901	-2.99865	0.281903	chorismate mutase chloroplast precursor putative expressed
LOC_Os08g35630	4.78011	7.8019	2.29274	2.86464	6.03908	2.99211	1.31497	0.00621043	0.829677	0.084717	MTD1 putative expressed
LOC_Os08g36220	2.70874	0.948599	6.09085	5.05192	3.18002	3.92395	-1.60106	0.000622685	-0.646811	0.164382	homeobox associated leucine zipper putative expressed
LOC_Os08g36340	0.196735	0.060104	0	0.018769	0.534976	0.146721	3.77588	0.00818591	5.20072	0.00024572	potassium transporter putative expressed
LOC_Os08g36370	0	0	0	0	0.905188	1.5101	0	1	9.18413	2.3557e-07	expressed protein
LOC_Os08g36440	0.175759	0.112302	0.587305	0.624153	1.03705	0.657475	-2.08202	0.00711484	0.489848	0.491303	HVA22 putative expressed
LOC_Os08g36630	0.280567	0.041042	0.167468	0.050777	1.71561	1.37725	0.578411	0.552773	3.78734	5.93712e-05	bifunctiol monodehydroascorbate reductase and carbonic anhydrasenectarin-3 precursor putative expressed
LOC_Os08g37020	2.30034	2.15171	2.09844	1.98487	0.550375	0.899816	0.152155	0.775948	-1.45635	0.00902371	expressed protein
LOC_Os08g37750	1.50261	1.00341	2.59994	2.16494	0.946549	0.868252	-0.910054	0.0131761	-1.38179	0.000189289	cellulase putative expressed
LOC_Os08g38400	3.47883	2.44643	6.21681	7.89783	2.87617	3.76557	-1.23983	4.16624e-06	-1.09202	4.88056e-05	oligopeptide transporter putative expressed
LOC_Os08g38580	0.210392	0.287869	0.524991	1.03886	0.227769	0.28018	-1.62044	0.0373326	-1.59402	0.0399916	harpin-induced protein 1 domain containing protein expressed
LOC_Os08g38710	3.76738	10.8695	1.72436	2.1999	3.91946	4.68359	1.93755	4.51642e-05	1.12916	0.0175543	uncharacterized glycosyltransferase putative expressed
LOC_Os08g38800	2.49921	4.155	0.605753	0.772886	4.38399	3.6549	2.29629	9.97737e-10	2.54597	1.18324e-11	retrotransposon protein putative unclassified expressed
LOC_Os08g38910	7.8032	4.10336	27.4577	10.83	6.39327	21.0266	-1.6765	0.00285732	-0.497783	0.37514	caffeoyl-CoA O-methyltransferase putative expressed
LOC_Os08g38970	0.108922	0.08779	0	0	0.076153	0.098743	7.31469	4.72798e-05	7.08373	8.23834e-05	transmembrane receptor putative expressed
LOC_Os08g39140	24.0866	13.992	88.3218	110.587	75.5414	113.312	-2.42905	2.56906e-24	0.00486535	0.98371	heat shock protein putative expressed
LOC_Os08g39580	0.03443	0.027169	0.0312	0.030972	0	0	0.0699402	0.967616	-5.69425	0.0104061	zinc knuckle family protein expressed
LOC_Os08g39650	0	0.035067	0	0	0.094925	0.081431	3.89096	0.207537	6.16634	0.0419716	retrotransposon protein putative unclassified expressed
LOC_Os08g39660	0.340896	0.187053	0.744927	0.319844	1.85582	4.94831	-0.963923	0.143927	2.65428	3.11124e-05	cytochrome P450 putative expressed
LOC_Os08g40180	0.597747	0.476551	0.143196	0.164769	0.525724	0.309433	1.82069	0.00196827	1.4585	0.0134795	3-hydroxy-3-methylglutaryl-coenzyme A reductase putative expressed
LOC_Os08g40290	0	0.013717	0.081051	0.025587	0	0	-2.64619	0.308193	-6.46694	0.0256934	retrotransposon protein putative unclassified expressed
LOC_Os08g40550	0	0.379847	0	0	0.625498	0	8.65431	0.0705871	9.38076	0.0499792	retrotransposon protein putative unclassified expressed
LOC_Os08g40590	1.03524	0.686036	1.65645	1.77846	1.26762	0.960373	-1.04374	0.0127859	-0.643743	0.121729	oxysterol-binding protein putative expressed
LOC_Os08g41290	0.08737	0.478851	2.03258	0.482499	0.12601	0.310054	-2.08244	0.0493018	-2.50107	0.0187522	AIR12 putative expressed
LOC_Os08g41800	0.158637	0.073103	0.715924	0.614848	0.115982	0.324995	-2.52849	0.00647517	-1.57406	0.0791562	regulatory protein putative expressed
LOC_Os08g41960	2.46511	1.97856	0.318099	0.991565	7.45471	7.43851	1.75529	0.000752525	3.48367	1.63374e-11	OsMADS37 - MADS-box family gene with MIKC A type-box expressed
LOC_Os08g42290	1.92074	1.68139	8.64082	4.1699	5.82862	2.65265	-1.79702	0.00097516	-0.561247	0.298493	expressed protein
LOC_Os08g42690	0.042641	0.079573	0.076535	0.142872	0	0	-0.743113	0.692186	-5.95236	0.0107373	ankyrin repeat domain containing protein expressed
LOC_Os08g42700	9.75721	15.3207	24.9609	19.8824	5.48518	14.7796	-0.804303	0.0518059	-1.16642	0.0048053	resistance protein putative expressed
LOC_Os08g42720	1.66277	1.5462	3.16407	3.37823	2.78443	3.47387	-1.00492	9.13936e-05	-0.0645055	0.797701	solute carrier family 35 member F1 putative expressed
LOC_Os08g43580	59.1708	30.3671	98.5046	87.5407	45.3731	90.1112	-1.03369	0.00409895	-0.462772	0.19853	acyl carrier protein putative expressed
LOC_Os08g43780	1.77223	2.51235	0.858483	1.24774	0.900319	1.3887	1.04064	0.0479932	0.107284	0.840231	carrier putative expressed
LOC_Os08g44190	0.156251	0.071923	0.258532	1.23408	0.180784	0.078124	-2.51101	0.0426026	-2.45235	0.0467685	ZOS8-13 - C2H2 zinc finger protein expressed
LOC_Os08g44270	9.03292	13.2751	2.67041	12.6285	3.29761	2.82966	0.558189	0.360488	-1.32319	0.0306644	vigin precursor putative expressed
LOC_Os08g44360	0	0	0.100295	0.071746	0.02678	0.315321	-6.15919	0.00428985	0.949616	0.556561	male sterility protein 2 putative expressed
LOC_Os08g44420	0	0.013826	0.026173	0.090439	0.086829	0.119412	-3.03056	0.0479748	0.796864	0.558929	kinesin-related protein putative expressed
LOC_Os08g44830	0.189635	0.094912	0.454276	0.426693	0.594543	0.36469	-1.59353	0.0304673	0.133124	0.850681	ZOS8-14 - C2H2 zinc finger protein expressed
LOC_Os08g44840	0.07597	0.026791	0.414574	0.323323	0.33394	0.312621	-2.69936	0.000651225	-0.17359	0.80953	transferase family protein putative expressed
LOC_Os08g45170	1.88841	1.5897	1.65921	1.12246	3.01745	2.91309	0.447745	0.157293	1.12723	0.000325829	carboxyl-termil peptidase putative expressed
LOC_Os09g02060	1.48262	1.41405	2.88008	3.11599	2.47832	2.05254	-1.02243	0.0200889	-0.390873	0.365963	expressed protein
LOC_Os09g02440	0.598618	0.736173	1.60999	1.928	1.24844	1.87413	-1.38509	0.00735066	-0.189407	0.705499	DCL chloroplast precursor putative expressed
LOC_Os09g03939	1.06047	0.222717	1.9068	1.53817	0.533791	0.991448	-1.55832	0.0178923	-1.14791	0.0801269	white-brown complex homolog protein 11 putative expressed
LOC_Os09g03970	0.102295	0.150074	0.27092	0.538889	0	0	-1.44026	0.425138	-6.27426	0.00562137	conserved hypothetical protein
LOC_Os09g04050	0.582299	0.190141	2.20143	0.589788	0.395549	1.55576	-1.83335	0.0424904	-0.530196	0.554049	dehydrogese putative expressed
LOC_Os09g04310	4.42154	5.11762	2.3595	2.19915	6.9284	4.48573	1.09049	0.00164535	1.34197	0.000103998	expressed protein
LOC_Os09g04420	0.244105	0.171945	0.526846	0.265394	0.104378	0.174686	-0.906467	0.170473	-1.49882	0.0250467	retrotransposon protein putative Ty3-gypsy subclass expressed
LOC_Os09g04440	53.7999	52.9497	43.9622	47.0327	99.6481	88.5409	0.250065	0.11728	1.05585	3.67571e-11	D-binding protein putative expressed
LOC_Os09g07100	0.746855	0.398672	1.4154	0.961468	0.064871	0.165719	-0.963741	0.337409	-3.26326	0.00349143	hypothetical protein
LOC_Os09g07350	0.192362	0.266229	0.569136	0.327603	0.108373	0.028582	-0.934295	0.290565	-2.53963	0.00580374	fasciclin-like arabinogalactan protein 8 precursor putative expressed
LOC_Os09g08160	0.456331	0.418188	1.17611	0.799467	0.681401	0.575684	-1.15055	0.00774363	-0.642237	0.13237	plant protein of unknown function domain containing protein expressed
LOC_Os09g08650	0.006013	0.007319	0.031017	0.018346	0	0	-1.75576	0.368782	-6.07619	0.0102382	retrotransposon protein putative Ty3-gypsy subclass expressed
LOC_Os09g08730	0	0	0.080058	0.138836	0.028301	0	-6.38265	0.0265412	-2.90938	0.260444	pumilio domain-containing protein putative expressed
LOC_Os09g09540	0.284628	0.722222	0.015599	0	0	0.044387	5.76705	0.000378814	1.21965	0.466935	transposon protein putative unclassified expressed
LOC_Os09g10010	0	0.08483	2.00359	4.42935	0	0.408918	-6.18543	0.000184105	-4.0321	0.00815749	expressed protein
LOC_Os09g10340	0.588876	0.866678	2.70096	2.46508	0.311508	0.261679	-1.79179	8.0524e-06	-3.16204	4.64421e-14	cytochrome P450 putative expressed
LOC_Os09g11490	0.56668	0.393756	0.779325	1.43605	0.25947	0.401822	-1.19223	0.0183407	-1.74983	0.000592653	retrotransposon protein putative unclassified expressed
LOC_Os09g11500	0.090652	0.128663	0.294292	0.369779	0.100052	0.209445	-1.56091	0.00627754	-1.11385	0.0488848	retrotransposon protein putative unclassified expressed
LOC_Os09g12240	0.144161	0.179931	0.035645	0.07877	0.188931	0.149857	1.45343	0.0477592	1.50242	0.0404412	serine Fthreonine-protein kise BRI1-like 1 precursor putative expressed
LOC_Os09g12660	0.139194	0.331294	1.77159	0.798613	0.239297	0.148251	-2.3968	0.00084152	-2.67874	0.000203302	glucose-1-phosphate adenylyltransferase large subunit chloroplast precursor putative expressed
LOC_Os09g13190	0.266328	0.346504	0.570891	0.630553	0.043479	0.197234	-0.946061	0.295718	-2.26507	0.015659	retrotransposon protein putative Ty3-gypsy subclass expressed
LOC_Os09g14390	0	0.236231	0.156259	0.23201	0	0	-0.686359	0.764206	-7.04144	0.00889285	transposon protein putative CACTA En FSpm sub-class expressed
LOC_Os09g16070	0.973451	0.098012	0	0	0.620824	0	6.5072	0.033716	5.79925	0.0589501	expressed protein
LOC_Os09g16160	0.846431	0.278186	0.08581	0.089933	0.325045	0.639846	2.64061	0.000775187	2.40116	0.00226584	ankyrin repeat family protein putative expressed
LOC_Os09g16780	1.49167	0.908319	1.19034	0.698747	2.00989	1.74811	0.359625	0.478381	1.0066	0.0454991	expressed protein
LOC_Os09g17190	0.889454	0.849807	0.7598	0.929224	0.096695	0.386786	0.0673574	0.919104	-1.81046	0.00784806	OsFBX320 - F-box domain containing protein expressed
LOC_Os09g17200	0	0	0.011245	0.06737	0.02192	0.018465	-6.1956	0.00869658	-0.907092	0.634131	transposon protein putative unclassified expressed
LOC_Os09g17360	0.281683	0.163782	0.053764	0.025459	0.313603	0.11825	2.44198	0.0220833	2.37012	0.0263173	expressed protein
LOC_Os09g18050	0	0	2.20845	0.302163	0.042026	0.039291	-7.37686	0.0007809	-4.00459	0.0265764	expressed protein
LOC_Os09g18310	0	0	0.273721	0.133371	0.113875	0.099965	-5.21146	0.047188	-0.83745	0.710072	retrotransposon protein putative unclassified
LOC_Os09g19140	1.73861	1.15412	0.365475	0.326085	1.12234	1.30437	2.07469	1.90089e-08	1.80453	1.06902e-06	senescence-induced receptor-like serine Fthreonine-protein kise precursor putative expressed
LOC_Os09g19280	2.32948	1.83519	3.56624	3.07975	1.71279	1.58605	-0.653421	0.0280093	-1.00009	0.00082576	retrotransposon protein putative unclassified expressed
LOC_Os09g19970	0	0	0.202413	0.114764	0.171589	0.078866	-6.3481	0.00258103	-0.3522	0.821623	expressed protein
LOC_Os09g20090	0.707956	0.630434	0.155251	0.104324	1.60234	0.238834	2.359	0.00826943	2.84867	0.00139875	L-ascorbate oxidase precursor putative expressed
LOC_Os09g21680	0.029606	0.032529	0.280523	0.131863	0.306344	0.160284	-2.48418	0.00856917	0.205237	0.813457	transposon protein putative unclassified expressed
LOC_Os09g23100	0	0	0	0.206011	0.094309	0.110765	-7.37172	0.00441753	-0.0116801	0.995682	retrotransposon protein putative Ty1-copia subclass expressed
LOC_Os09g23300	5.18451	2.68811	15.1305	16.0377	10.6126	6.59736	-1.97473	2.75912e-07	-0.837639	0.028357	integral membrane protein putative expressed
LOC_Os09g23550	15.7744	5.32572	20.1948	24.168	12.2805	14.8445	-1.06541	0.0118977	-0.709489	0.0937729	dehydrogese putative expressed
LOC_Os09g25330	0.839631	4.46677	1.11734	0.72261	4.69546	6.6728	1.58385	0.0159082	2.62629	6.25897e-05	BTBN19 - Bric-a-Brac Tramtrack Broad Complex BTB domain with non-phototropic hypocotyl 3 NPH3 domain expressed
LOC_Os09g25490	0.045823	0.352718	0.323124	0.023032	0.029373	0.013557	0.276589	0.837753	-2.77485	0.0470108	CESA9 - cellulose synthase expressed
LOC_Os09g25610	13.8983	6.13292	8.51966	12.2838	22.4645	24.2112	-0.0524625	0.889738	1.16395	0.00205067	class I glutamine amidotransferase putative expressed
LOC_Os09g25850	13.298	7.67639	32.8086	20.4472	20.4741	29.4036	-1.32746	3.34599e-05	-0.0948453	0.766555	WAX2 putative expressed
LOC_Os09g26420	198.748	35.3101	411.582	355.605	181.856	284.189	-1.70641	0.0291839	-0.710276	0.363963	AP2 domain containing protein expressed
LOC_Os09g26920	0.15863	0.105805	0	0	0.490333	0.105767	7.39566	5.70091e-05	8.57722	2.82958e-06	OsSub57 - Putative Subtilisin homologue expressed
LOC_Os09g27550	0.123205	0.102572	0.082266	0.093799	0	0	0.289006	0.865102	-5.61949	0.0109353	expressed protein
LOC_Os09g27750	14.9519	11.2621	7.10235	5.64948	16.9242	20.6339	1.05844	1.17256e-06	1.56032	6.8171e-13	1-aminocyclopropane-1-carboxylate oxidase 1 putative expressed
LOC_Os09g27820	2.20357	2.3098	0.838622	0.529342	1.73326	2.45437	1.75109	9.88364e-06	1.61505	4.62769e-05	1-aminocyclopropane-1-carboxylate oxidase protein putative expressed
LOC_Os09g28070	0.011056	0	0.192371	0.097121	0	0.048103	-4.60318	0.0264433	-2.57673	0.184737	retrotransposon protein putative unclassified expressed
LOC_Os09g28440	0.770248	4.23632	0.488828	0.440909	1.10645	0.455758	2.46546	0.00503331	0.775387	0.380893	AP2 domain containing protein expressed
LOC_Os09g28600	1.74827	1.5677	3.32941	2.97706	1.37487	1.38913	-0.90398	0.00381843	-1.18247	0.000168343	expressed protein
LOC_Os09g28760	2.90248	1.89475	2.28058	3.08532	4.82758	6.20837	-0.153604	0.735688	1.02912	0.0212113	CXE carboxylesterase putative expressed
LOC_Os09g28770	1.84896	1.22813	0.95734	1.4328	3.1871	3.63904	0.369232	0.3411	1.50495	8.64596e-05	patatin putative expressed
LOC_Os09g28850	5.60782	6.61237	2.91618	5.51448	11.7335	5.75262	0.567832	0.201488	1.08285	0.014773	expressed protein
LOC_Os09g29120	0.856215	1.00678	0.236355	0.194306	0.364511	0.581394	2.08815	0.0127057	1.08095	0.204497	GRAM domain containing protein expressed
LOC_Os09g29560	4.20634	3.94549	3.3362	1.60111	7.79665	3.08658	0.752599	0.139533	1.17915	0.0205124	OsWAK83 - OsWAK pseudogene expressed
LOC_Os09g29660	0.913316	1.12007	0.642312	0.73001	1.30519	1.48235	0.592172	0.083063	1.0216	0.00260251	white-brown complex homolog protein 11 putative expressed
LOC_Os09g30170	1.29137	1.2136	0.691341	0.358767	0.679082	0.810608	1.30103	0.00116049	0.561839	0.164114	F-box protein interaction domain containing protein expressed
LOC_Os09g30250	0.45967	1.07274	0.086042	0.138579	1.07713	0.570442	2.80157	3.21273e-05	2.88604	1.81836e-05	OsSub58 - Putative Subtilisin homologue expressed
LOC_Os09g30340	30.7168	0	0	0	51.9786	8.94622	26.5819	2.76821e-08	27.6378	7.64518e-09	photosystem I reaction center subunit chloroplast precursor putative expressed
LOC_Os09g30380	0.628914	1.00459	0.299915	0.298034	0.516173	0.387708	1.47615	0.00171963	0.602256	0.204687	AP005392-AK108636 - NBS FLRR genes that are S-rich divergent TIR divergent NBS expressed
LOC_Os09g30400	84.2197	34.3525	154.32	107.634	52.5482	112.138	-1.11935	0.00791085	-0.682029	0.105586	WRKY90 expressed
LOC_Os09g31031	13.6632	8.77459	4.93563	6.30483	5.95927	5.84065	1.0132	0.00117701	0.0781903	0.803567	ubiquitin family protein putative expressed
LOC_Os09g32000	0.540255	4.694	0.374581	0.532132	0.980839	0.104772	2.58295	0.0292062	0.322834	0.786643	expressed protein
LOC_Os09g32100	0.326031	0.185715	2.35325	1.75909	0.470088	1.39075	-2.96309	5.42361e-06	-1.1654	0.0640694	expressed protein
LOC_Os09g32670	0.716031	0.452295	1.55927	3.01369	0.815992	0.775462	-1.96226	5.18481e-05	-1.52432	0.0015361	UDP-glucurote 4-epimerase putative expressed
LOC_Os09g32944	1.42891	0.638373	4.53653	6.79957	0.890883	1.2798	-2.44934	1.91213e-07	-2.38803	3.6393e-07	OsSPL18 - SBP-box gene family member expressed
LOC_Os09g33460	0.636704	0.199337	1.4003	1.08026	0.52383	1.01381	-1.56394	0.0146916	-0.674631	0.287531	double-stranded R binding motif containing protein expressed
LOC_Os09g33555	7.83796	12.8305	3.6138	5.60676	3.57926	8.59839	1.19253	0.0162537	0.376703	0.448909	expressed protein
LOC_Os09g33690	17.6044	5.89174	22.4835	25.5757	11.0642	17.8259	-1.03188	0.0180415	-0.744908	0.087702	Os9bglu32 - beta-glucosidase homologue similar to G. max hydroxyisourate hydrolase expressed
LOC_Os09g33830	0.138389	0.678019	1.14453	1.49524	0.27556	0.225509	-1.62987	0.0486185	-2.37924	0.00439864	solute carrier family 35 member F1 putative expressed
LOC_Os09g34030	0.132307	0.492436	0	0	0.396212	0.98987	5.16225	0.0307384	6.11051	0.00995821	expressed protein
LOC_Os09g34180	0.557546	0.088959	1.32536	0.824399	0.375358	1.08078	-1.72499	0.0390932	-0.577553	0.486973	formin putative expressed
LOC_Os09g34250	0.030516	0.056374	0	0.392943	0	0	-1.94615	0.439015	-7.26377	0.0114755	UDP-glucoronosyl and UDP-glucosyl transferase domain containing protein expressed
LOC_Os09g34270	0.142979	0.043204	0	0	0.023978	0	6.54875	0.0244079	3.61676	0.224999	UDP-glucoronosyl and UDP-glucosyl transferase domain containing protein expressed
LOC_Os09g34920	0.34321	0.28738	0.114118	0.081059	0.407554	0.375837	1.62776	0.0190321	1.92092	0.0053836	glycosyl hydrolase family 29 putative expressed
LOC_Os09g34950	0.892782	0.035847	0.852168	0.471739	0	0.032372	-0.508741	0.719955	-5.34911	0.00116977	TCP family transcription factor putative expressed
LOC_Os09g34960	6.70765	2.55917	11.2382	9.07386	3.59815	9.03981	-1.12606	0.0225904	-0.703037	0.1542	hydroxymethylglutaryl-CoA synthase putative expressed
LOC_Os09g35770	3.46541	0	4.31021	0	0	0	-0.310419	0.945759	-24.2832	3.88022e-07	transposon protein putative Mutator sub-class expressed
LOC_Os09g36790	1.10594	1.46802	0.363616	0.669106	1.10562	1.13841	1.33334	0.0124503	1.11262	0.0373479	expressed protein
LOC_Os09g36930	6.39048	2.97943	10.987	10.5082	7.48252	8.70207	-1.18953	0.00069937	-0.408503	0.242406	aquaporin protein putative expressed
LOC_Os09g37690	0.78889	0.623656	0.21058	0.160829	0.611334	0.414718	1.89479	0.00186639	1.44058	0.018632	flavin-containing monooxygese family protein putative expressed
LOC_Os09g37780	0.095419	0.040546	0.33396	0.351201	0.042347	0.043415	-2.29981	0.00576687	-2.99402	0.000487782	serine Fthreonine-protein kise receptor precursor putative expressed
LOC_Os09g37790	0.607216	0.633052	0.099867	0.331771	0.247115	0.336323	1.51562	0.0434206	0.402208	0.595908	S-locus-specific glycoprotein S13 precursor putative expressed
LOC_Os09g37910	4.74862	5.72406	4.03113	2.1754	7.6326	6.27995	0.785125	0.0430886	1.18041	0.00229534	HMG1 F2 putative expressed
LOC_Os09g38850	0	0	0.058326	0.018413	0.041238	0.028366	-5.39488	0.0292429	-0.197423	0.923155	OsWAK91 - OsWAK receptor-like protein kise expressed
LOC_Os09g39440	1.27426	0.676233	2.56881	1.97697	1.24503	1.91381	-1.17884	0.00881198	-0.518679	0.244519	inosine-uridine preferring nucleoside hydrolase family protein putative expressed
LOC_Os09g39620	0.533146	0.595996	0.467128	0.186941	1.29871	0.574981	0.820178	0.217665	1.54818	0.0194001	protein kise family protein putative expressed
LOC_Os09g39650	6.38576	5.74965	3.47137	3.10574	7.26297	6.63302	0.907999	3.73314e-06	1.08515	3.03324e-08	protein kise family protein putative expressed
LOC_Os09g39730	0.116177	0.062554	0.610388	0.368534	0.171212	0.267272	-2.36272	0.00393183	-1.16739	0.137003	Core histone H2A FH2B FH3 FH4 domain containing protein putative expressed
LOC_Os09g39920	0.085887	0.026356	0.051911	0.024582	0	0	0.533944	0.790919	-5.07606	0.0384913	retrotransposon protein putative unclassified expressed
LOC_Os10g01710	0.38667	0.323663	0.204064	0.268713	1.442	2.01672	0.434992	0.720199	2.64009	0.0218076	hypothetical protein
LOC_Os10g01720	0.036991	0.084341	0.081987	0	0.522914	0.477866	0.710131	0.623509	3.62334	0.00985782	transferase family protein putative expressed
LOC_Os10g02509	6.06673	0	0	0	6.13873	7.67492	23.7762	1.32527e-07	24.9799	2.97897e-08	GAGA-binding protein putative expressed
LOC_Os10g02690	2.13671	2.16611	1.55233	1.52154	3.28602	3.16826	0.500313	0.133197	1.06633	0.00121202	expressed protein
LOC_Os10g02910	0.020023	0	0.024204	0.055847	5.39573	3.90731	-2.0997	0.019405	6.81134	7.40839e-37	transposon protein putative unclassified expressed
LOC_Os10g03330	0.014122	0.010361	0	0	0.02384	0.049912	4.39545	0.0857529	5.72312	0.0232457	transposon protein putative CACTA En FSpm sub-class expressed
LOC_Os10g03740	0.063359	0.102076	0.028722	0.054312	0.271298	0.194397	0.900484	0.402799	2.39076	0.0223789	OsFBX348 - F-box domain containing protein expressed
LOC_Os10g03850	5.4245	13.5347	1.74443	4.75836	2.54169	8.01443	1.61529	0.0102798	0.81653	0.194938	OsFBX352 - F-box domain containing protein expressed
LOC_Os10g04180	0.267312	0.0865	0.713326	0.336107	0.286031	0.517296	-1.53309	0.0310724	-0.38772	0.580829	NB-ARC domain containing protein expressed
LOC_Os10g04490	0	0.088981	0.40216	0.281174	0.501097	0.382511	-2.87359	0.0236459	0.390699	0.743302	expressed protein
LOC_Os10g04520	3.33729	2.55379	2.06689	1.18323	5.80787	4.62433	0.875285	0.0438999	1.68927	8.87771e-05	expressed protein
LOC_Os10g04540	1.22306	1.86204	1.18621	1.18589	3.64861	2.14574	0.40391	0.386533	1.30388	0.00487539	expressed protein
LOC_Os10g07460	0.00563	0.01169	0	0	0.0133	0.038958	4.16526	0.12867	5.45972	0.0433476	retrotransposon protein putative unclassified expressed
LOC_Os10g07574	0.016106	0.037222	0	0.006383	0.022303	0.043734	3.00364	0.0681842	3.25437	0.0475623	transposon protein putative unclassified expressed
LOC_Os10g08010	1.69887	1.16901	7.10283	3.36829	2.42781	4.83483	-1.84013	0.000509337	-0.531806	0.308473	expressed protein
LOC_Os10g08014	4.83485	3.28961	15.9668	7.51181	8.44993	12.302	-1.50771	9.8422e-05	-0.175631	0.648512	white-brown complex homolog protein 11 putative expressed
LOC_Os10g08810	1.20403	1.07049	0.205953	0.470291	1.52063	1.20319	1.72418	0.00661317	1.96785	0.00187459	retrotransposon protein putative Ty3-gypsy subclass
LOC_Os10g09290	3.00726	2.61395	2.66591	2.58014	60.2798	86.3343	0.115231	0.692189	4.79137	9.29897e-72	expressed protein
LOC_Os10g09300	0	0.478605	0	0	33.0678	44.2523	5.56751	0.10855	12.8178	0.000203396	retrotransposon protein putative Ty3-gypsy subclass expressed
LOC_Os10g09700	0.204074	0.111705	0	0	0.135477	0.035938	6.63501	0.00216399	5.81653	0.00744592	OsWAK110 - OsWAK receptor-like protein kise expressed
LOC_Os10g10149	0.718587	0.165779	2.61991	2.38726	0.715258	2.21874	-2.46869	0.00136034	-0.791196	0.296309	expressed protein
LOC_Os10g10290	0.345337	0.211919	0.668798	0.878169	0.269628	0.687147	-1.45945	0.037332	-0.717662	0.298721	retrotransposon protein putative unclassified expressed
LOC_Os10g11250	0.095968	1.35572	0	0	0	0	10.1763	0.0334547	0	1	transposon protein putative CACTA En FSpm sub-class expressed
LOC_Os10g11330	0.507989	0.374207	0.458469	0.332498	0.898985	0.745022	0.16796	0.74771	1.05342	0.0403668	transposon protein putative unclassified
LOC_Os10g13830	2.22457	2.48983	0.992682	1.38936	2.31051	1.4446	1.00661	0.0158253	0.670751	0.108543	pleiotropic drug resistance protein 13 putative expressed
LOC_Os10g13850	10.9534	10.1635	15.3663	14.0503	37.0516	28.8607	-0.455917	0.0421459	1.17706	1.19957e-07	POEI17 - Pollen Ole e I allergen and extensin family protein precursor expressed
LOC_Os10g13950	0	0	0	0	0.406505	0.282789	0	1	6.85736	0.0200165	expressed protein
LOC_Os10g13970	0	0	0	0.0144	0.389874	0.583385	-3.61254	0.058831	5.72294	5.38514e-06	receptor-like kise putative expressed
LOC_Os10g14170	3.70751	6.45863	0.58253	1.37158	1.93736	4.98302	2.39271	0.000220426	1.78108	0.00605803	expressed protein
LOC_Os10g14180	10.8775	25.2837	4.80441	6.64565	9.9187	13.9126	1.78028	1.97419e-05	1.22917	0.00321709	expressed protein
LOC_Os10g15200	0	0	0.25159	0.087966	0.022186	0.059253	-5.47622	0.0474881	-2.15361	0.382929	retrotransposon protein putative unclassified expressed
LOC_Os10g17090	0.26865	0.285952	0.266268	0	0	0	1.1076	0.59979	-6.63532	0.00930412	transposon protein putative unclassified
LOC_Os10g17650	0.319897	0.249663	0	0.377427	0	0	0.587216	0.77913	-7.21494	0.00446415	Os10bglu34 - beta-glucosidase homologue similar to Os3bglu6 expressed
LOC_Os10g18480	1.43916	0.603176	0.814328	0.661211	2.28036	5.31691	0.470215	0.457468	2.32789	0.000188744	glucosyltransferase putative expressed
LOC_Os10g18490	8.552	7.46171	6.29249	7.50274	14.3162	29.041	0.233373	0.524806	1.63542	7.07749e-06	cytokinin-O-glucosyltransferase 2 putative expressed
LOC_Os10g19910	0	0.403889	0	0	0.058587	0.148724	6.42535	0.0340347	5.5569	0.0675793	expressed protein
LOC_Os10g20280	0	0	0	0	3.95427	5.9977	0	1	12.4634	6.57685e-17	transposon protein putative CACTA En FSpm sub-class expressed
LOC_Os10g20350	2.08962	2.87352	0.959356	1.1444	2.22816	1.1703	1.25535	0.00651454	0.710092	0.124827	MATE efflux family protein putative expressed
LOC_Os10g20810	2.27278	2.70301	0.778122	1.45736	1.8403	1.57845	1.17019	0.00599713	0.612305	0.151808	transposon protein putative CACTA En FSpm sub-class expressed
LOC_Os10g20890	0.909712	0.53295	0.074979	0.14202	1.85673	0.293607	2.63886	0.0193085	3.24983	0.00381164	LTPL137 - Protease inhibitor Fseed storage FLTP family protein precursor expressed
LOC_Os10g21784	0	0	0.15394	0.291583	0	0	-6.50458	0.0377336	-6.57722	0.0356484	expressed protein
LOC_Os10g21970	0	0	0	0	6.93395	9.43506	0	1	11.5789	1.71394e-14	expressed protein
LOC_Os10g22050	1.90622	3.45522	1.04641	0.91635	0.789334	1.80846	1.46815	0.0436849	0.377901	0.608254	expressed protein
LOC_Os10g22300	0.025586	0.019041	0	0	0.050148	0.221737	4.58577	0.0417199	6.99408	0.00150778	resistance protein putative expressed
LOC_Os10g22890	0.167368	0.131527	0.041522	0.039324	0.071793	0.130138	1.91691	0.0179575	1.33749	0.101464	receptor-like kise putative expressed
LOC_Os10g23090	0.433273	0.500077	0.03515	0.034643	0.171189	0.349459	3.47749	0.000115402	2.61967	0.00400035	homeobox associated leucine zipper putative expressed
LOC_Os10g23820	0	0	0.289447	0.015127	0	0.031405	-6.59874	0.0310466	-3.01331	0.2785	transferase family protein putative expressed
LOC_Os10g24260	0.168863	0.22956	0	0	0.254097	0.244297	5.97565	0.00456414	6.26817	0.00285893	expressed protein
LOC_Os10g24730	0.012878	0.035568	0.011637	0.046406	0	0	-0.24887	0.901539	-5.75547	0.0187612	retrotransposon protein putative Ty3-gypsy subclass
LOC_Os10g25140	0.090133	0.035676	0	0	0.06911	0.025727	5.68044	0.0212347	5.25968	0.0333999	aminotransferase classes I and II domain containing protein expressed
LOC_Os10g26010	0	0.150607	0.145815	0.153593	0	0	-0.956595	0.698906	-6.5414	0.021327	cystathionine gamma-synthase putative expressed
LOC_Os10g26240	0.24669	0	0	0	2.60703	38.9153	4.92564	0.200495	12.15	0.00147445	no apical meristem protein putative expressed
LOC_Os10g26250	0.298256	0.156873	0.502568	0.630499	2.20772	27.4152	-1.27568	0.193366	4.63294	5.38235e-07	no apical meristem protein putative expressed
LOC_Os10g27360	0.200674	0.196857	0.563348	0.675667	0.221311	0.960816	-1.58169	0.0498736	-0.103928	0.895345	no apical meristem protein putative expressed
LOC_Os10g27980	0	0	0.082594	0.031331	0.368033	0.530589	-5.11239	0.00597662	2.99126	0.0113731	transmembrane amino acid transporter protein putative expressed
LOC_Os10g28000	0.210673	0.102709	0.304735	0.550143	0.035515	0.113946	-1.41839	0.149241	-2.50598	0.0134483	glutathione reductase putative expressed
LOC_Os10g28080	5.04176	2.51651	11.8583	6.77127	9.56616	7.23443	-1.28551	0.00209274	-0.129042	0.756311	glycosyl hydrolase putative expressed
LOC_Os10g29390	0.47792	1.22742	0.515455	0.990714	3.5999	6.49397	0.211497	0.729967	2.71842	6.78669e-06	expressed protein
LOC_Os10g29400	0.096679	0.158677	0.087764	0.038985	2.7369	3.49449	0.984435	0.081868	5.54129	4.82154e-26	transposon protein putative CACTA En FSpm sub-class expressed
LOC_Os10g30240	0	0	0	0	37.6696	47.5902	0	1	13.2689	1.73073e-19	expressed protein
LOC_Os10g30640	2.31782	1.24957	1.49406	1.65313	1.98277	5.01588	0.18888	0.728158	1.12386	0.0374612	translin putative expressed
LOC_Os10g30832	2.08301	1.17074	0.766462	0.440815	0.729889	0.798055	1.42566	0.0486483	0.342344	0.641281	retrotransposon protein putative Ty1-copia subclass
LOC_Os10g31220	0	0	0.071951	0.050621	0	0.070903	-6.65908	0.0164259	-0.819864	0.731657	retrotransposon protein putative Ty1-copia subclass expressed
LOC_Os10g31290	0.110915	0.068377	0.016834	0.031887	0	0	1.77335	0.263085	-5.0675	0.017397	expressed protein
LOC_Os10g31930	0.086484	0.06243	0	0	0.031264	0.094437	5.90946	0.0108786	5.545	0.0171127	shugoshin-1 putative expressed
LOC_Os10g32400	0	0	14.8619	0	15.5353	0	-23.5603	8.48338e-07	0.173295	0.969702	PsbP putative expressed
LOC_Os10g32980	0.0474	0.905999	0.510195	0.108441	0	0	0.698669	0.607559	-8.83323	8.23015e-06	CESA7 - cellulose synthase expressed
LOC_Os10g33810	0	0	0.090994	0.033879	0.20007	0.258389	-5.11285	0.0135068	1.88715	0.207877	myb-related protein Myb4 putative expressed
LOC_Os10g33900	2.46455	0.866485	5.32425	5.75086	0.899942	1.98379	-1.73166	0.00175087	-1.9559	0.000414594	possible lysine decarboxylase domain containing protein expressed
LOC_Os10g33920	1.27866	0.557886	2.24782	1.70378	1.45007	1.44052	-1.10798	0.0187537	-0.448702	0.337349	transporter-related putative expressed
LOC_Os10g34010	0.279628	0.356233	0.144867	0.240099	0	0	0.750589	0.611531	-5.89153	0.00406889	expressed protein
LOC_Os10g34230	0.205229	0.297147	0.607013	0.75235	0.581056	0.24816	-1.39296	0.0272805	-0.685598	0.272274	cytokinin dehydrogese precursor putative expressed
LOC_Os10g34290	0.124076	0.240727	0.065052	0	1.08536	0.883598	2.51205	0.0228583	4.91327	6.86262e-06	retrotransposon protein putative unclassified expressed
LOC_Os10g34930	24.2668	17.5997	13.6269	5.06739	26.0115	8.44233	1.18995	0.0405079	0.929201	0.109734	secretory protein putative expressed
LOC_Os10g35040	0.53095	0.843864	0.395098	0.292411	1.19318	0.992359	1.03203	0.0445078	1.67306	0.00102797	receptor kise like protein putative expressed
LOC_Os10g35070	33.3927	68.1638	20.4906	26.1432	28.4383	38.2555	1.16435	0.001092	0.513439	0.149995	alpha-galactosidase precursor putative expressed
LOC_Os10g35160	0.128103	0.084388	0	0	0.097076	0.160443	6.94629	0.000173466	7.21322	9.41842e-05	expressed protein
LOC_Os10g35330	0.864474	0.502755	0.529156	0.197258	1.41302	1.71374	0.928491	0.191298	2.10239	0.00270321	expressed protein
LOC_Os10g35770	87.7108	47.5046	198.737	135.36	75.3057	83.5162	-1.18933	1.91565e-05	-0.976152	0.000450381	E2F-related protein putative expressed
LOC_Os10g36180	0.192619	0.094547	0	0	0.16326	0	6.76075	0.0168467	5.95088	0.0358478	expressed protein
LOC_Os10g36229	0.28613	0.263247	0.048112	0.118424	0.093092	0.217338	1.69628	0.027873	0.839751	0.28029	mov34 FMPN FPAD-1 family protein expressed
LOC_Os10g36500	4.44311	3.00135	0.984464	2.0372	4.33868	2.12785	1.31752	0.017034	1.07878	0.0509256	invertase Fpectin methylesterase inhibitor family protein putative expressed
LOC_Os10g36980	0.327509	0.615359	0.124335	0.153396	0.790688	0.211445	1.77833	0.0446122	1.87231	0.0342887	transposon protein putative unclassified expressed
LOC_Os10g37120	0.036208	0.063779	0.274326	0.146744	0	0.016068	-1.89233	0.18317	-4.14432	0.00999004	transposon protein putative unclassified expressed
LOC_Os10g37160	0	0	0.572096	0	0	0	-7.70734	0.0373277	-7.78001	0.0355743	transposon protein putative unclassified expressed
LOC_Os10g37660	0.054189	0.160432	0.401316	0.491927	0.167095	0.161779	-1.99501	0.0152756	-1.41719	0.0797328	trehalase precursor putative expressed
LOC_Os10g37720	0.84961	0.774938	2.54171	1.25016	1.47309	0.896564	-1.11767	0.0191497	-0.59853	0.20696	hydrolase alpha Fbeta fold family protein putative expressed
LOC_Os10g38050	0	0	0.01624	0.15281	0	0	-6.60927	0.0433164	-6.68192	0.0410693	HOTHEAD precursor putative expressed
LOC_Os10g38080	0.483734	0.677114	0.285118	0.299454	3.79004	0.867283	1.00943	0.149366	3.0257	1.34753e-05	OsSub61 - Putative Subtilisin homologue expressed
LOC_Os10g38340	0.650358	0.72587	0.131647	0.080764	0.439943	0.429592	2.72426	0.000194108	2.03292	0.00583703	glutathione S-transferase GSTU6 putative expressed
LOC_Os10g38360	4.6398	3.87444	1.70944	0.43902	3.79164	4.16577	2.01951	0.000619524	1.90506	0.00124472	glutathione S-transferase putative expressed
LOC_Os10g38740	0.687467	0.727946	0.932055	1.66675	0.524482	0.486179	-0.853699	0.0917171	-1.35597	0.0078881	glutathione S-transferase putative expressed
LOC_Os10g38940	19.1502	6.30234	10.8471	10.7821	38.2181	14.3424	0.236788	0.669242	1.3137	0.0176889	fatty acid hydroxylase putative expressed
LOC_Os10g39270	0.094615	0.043552	0	0	0.136458	0.083696	5.29275	0.025513	5.93648	0.0117638	nucleoid D-binding putative expressed
LOC_Os10g39300	7.24478	4.39384	2.37245	0.758669	11.6619	2.26354	1.91811	0.0103168	2.21105	0.00309918	aspartic proteise nepenthesin putative expressed
LOC_Os10g39700	3.76345	6.28418	3.17882	2.50183	16.699	3.70474	0.855989	0.189141	1.88854	0.00370967	CHIT15 - Chitise family protein precursor putative expressed
LOC_Os10g39710	0.578139	0.354755	3.05038	2.28687	1.53291	2.09422	-2.3336	9.50507e-11	-0.525328	0.125729	strictosidine synthase putative expressed
LOC_Os10g39936	0.762723	0.161477	1.48811	1.89223	0.562339	1.34905	-1.84451	0.0359323	-0.84125	0.331395	zinc finger C3HC4 type domain containing protein expressed
LOC_Os10g40220	0.040397	0.025768	0.167917	0.189339	0.08047	0.088027	-2.41401	0.0209695	-1.06402	0.27834	expressed protein
LOC_Os10g40720	4.86189	0.541366	1.29002	1.51971	6.35067	2.80495	0.932713	0.264082	1.73141	0.0379129	expansin precursor putative expressed
LOC_Os10g41350	0	0	0	0	0.177293	0.588094	0	1	8.02059	0.000440268	transposon protein putative Pong sub-class expressed
LOC_Os10g41390	2.02335	2.78899	0.838437	1.13371	1.10108	1.48775	1.31374	0.000118319	0.38761	0.258904	protein kise domain containing protein expressed
LOC_Os10g41838	11.531	7.28327	0.22597	0.053502	15.7644	16.3959	6.06615	8.66943e-38	6.83073	1.60201e-47	F-box protein interaction domain containing protein expressed
LOC_Os10g41870	0.34577	0.84171	3.50091	3.70295	1.94538	1.88601	-2.68523	5.74675e-14	-0.685079	0.0482029	expressed protein
LOC_Os10g41980	37.5527	71.7032	12.6933	5.9335	56.6351	41.626	2.59575	3.24576e-09	2.42205	3.34865e-08	RALFL26 - Rapid ALkalinization Factor RALF family protein precursor expressed
LOC_Os10g41999	1.91934	2.66438	0.773365	0.981799	4.40852	3.86303	1.40263	0.000817565	2.23134	7.8124e-08	RALFL27 - Rapid ALkalinization Factor RALF family protein precursor expressed
LOC_Os10g42020	0.19885	0.132204	0	0	0.691952	0.268453	5.67618	0.00591777	7.14966	0.000465384	RALFL29 - Rapid ALkalinization Factor RALF family protein precursor expressed
LOC_Os10g42030	3.52474	6.68406	1.218	1.13506	4.89375	3.67504	2.14946	3.23701e-06	1.87564	4.95615e-05	expressed protein
LOC_Os10g42610	1.10707	0.516546	2.44095	1.87993	1.63673	2.18965	-1.38635	0.00253278	-0.164882	0.715077	expressed protein
LOC_Os10g42620	6.40743	2.5686	11.4377	8.41123	6.02143	10.3254	-1.13544	0.00945172	-0.286937	0.510814	dihydroflavonol-4-reductase putative expressed
LOC_Os10g42640	0.149466	0.167317	0.06329	0.098031	0.307221	0.215986	0.962139	0.191279	1.67766	0.0210797	expressed protein
LOC_Os10g42980	0	0	0.170689	0.242562	0.069941	0.183863	-6.20364	0.00450965	-0.709017	0.672293	retrotransposon protein putative Ty3-gypsy subclass expressed
LOC_Os11g01020	0	0	0	0	0	0.58898	0	1	7.8858	0.0311706	R recognition motif containing protein putative expressed
LOC_Os11g01290	0.201403	0	0.213377	0.202083	0	0	-1.03192	0.686184	-6.37232	0.0284397	expressed protein
LOC_Os11g01690	0	0	0	0	0.31984	1.05736	0	1	7.55835	0.00286452	expressed protein
LOC_Os11g01842	0.114807	0.132703	0.034695	0.065718	0	0	1.36752	0.435809	-4.95266	0.0280905	SAG20 putative expressed
LOC_Os11g02070	0	0.176749	0	0	0.232493	0.236902	5.5679	0.042495	6.97197	0.0106337	BTB8 - Bric-a-Brac Tramtrack Broad Complex BTB domain expressed
LOC_Os11g02220	0.491924	0.71112	0	0	0.424857	0.452847	7.64795	1.45943e-05	7.18323	4.80526e-05	retrotransposon protein putative SINE subclass
LOC_Os11g02379	8.7663	34.26	9.92692	9.80246	9.85597	18.4261	1.17127	0.0334171	0.506045	0.358283	LTPL6 - Protease inhibitor Fseed storage FLTP family protein precursor expressed
LOC_Os11g02470	0	0	0.13119	0.094503	0.159268	0.131515	-5.54989	0.0118184	0.352913	0.834946	WRKY52 expressed
LOC_Os11g02720	0.635174	0.293248	0.631995	0.442924	3.05024	4.1834	-0.200857	0.681987	2.73958	6.40073e-09	expressed protein
LOC_Os11g02800	0	0	0.855855	0.21167	0.499244	0.286083	-6.95187	0.000533276	-0.38266	0.786941	DUF567 domain containing protein putative expressed
LOC_Os11g03300	0.866637	1.07587	0.42878	0.633125	1.10766	1.47401	0.893726	0.0493133	1.27433	0.00483142	C domain transcription factor putative expressed
LOC_Os11g03590	0.141407	0.26121	0.033869	0	0.179358	0.066314	3.35886	0.0367773	2.59617	0.108374	EMB1379 putative expressed
LOC_Os11g03670	1.05393	0.606553	0.579884	0.974868	2.01464	1.63443	0.102001	0.845919	1.23444	0.0172606	Mpv17 F PMP22 family domain containing protein expressed
LOC_Os11g03820	0.069833	0.134916	0.041125	0.023968	0.087184	0.226201	1.65295	0.0756822	2.20177	0.0172186	D-mannose binding lectin family protein expressed
LOC_Os11g04030	4.08821	2.45803	11.3306	3.40989	4.24369	5.76686	-1.23826	0.00903649	-0.628217	0.184525	major facilitator superfamily antiporter putative expressed
LOC_Os11g04560	1.12508	0.799865	1.10987	1.05407	2.02298	2.4971	-0.154507	0.707278	1.05834	0.00844049	calmodulin-like protein 1 putative expressed
LOC_Os11g04600	0	0	0.024644	0.105029	0.091388	0.024126	-5.81489	0.0141449	-0.140188	0.941435	BTBA5 - Bric-a-Brac Tramtrack Broad Complex BTB domain with Ankyrin repeat region expressed
LOC_Os11g04660	0.143315	0.079137	0.875507	0.406041	0.233292	0.497654	-2.43213	0.00589547	-0.780284	0.353695	strictosidine synthase putative expressed
LOC_Os11g04710	2.89517	1.06366	4.46364	3.64534	2.4945	3.83367	-1.02611	0.0299101	-0.361601	0.442571	cytochrome P450 putative expressed
LOC_Os11g04720	33.0675	22.625	56.8483	60.9131	103.106	58.563	-1.05889	0.00106305	0.479905	0.137306	OsRR10 type-A response regulator expressed
LOC_Os11g05010	0.265929	0.291324	0.200395	0.486845	0.085352	0.13778	-0.354006	0.634824	-1.64794	0.0309275	heavy-metal-associated domain-containing protein putative expressed
LOC_Os11g05080	0.343128	0.500461	0.624651	0.943531	0.283175	0.459019	-0.86653	0.105178	-1.08634	0.0427572	powdery mildew resistant protein 5 putative expressed
LOC_Os11g05490	0.41789	0.480466	1.54011	1.39579	0.53529	0.972995	-1.68903	0.00556734	-0.975937	0.101456	expressed protein
LOC_Os11g05550	1.01225	0.277451	2.24983	1.73472	0.646818	0.660585	-1.62528	0.0145611	-1.59786	0.0161679	expressed protein
LOC_Os11g05800	5.92861	3.89568	3.99501	1.20785	7.21227	4.06545	0.943708	0.102088	1.15116	0.0460019	HVA22 putative expressed
LOC_Os11g05980	0.658049	0.594672	0.748189	0.420015	0.977414	1.53837	0.122633	0.783989	1.09901	0.013029	tetratricopeptide-like helical putative expressed
LOC_Os11g07000	0.117189	0.071923	0	0	0.186293	0.03467	6.04839	0.0073783	6.22781	0.00573117	expressed protein
LOC_Os11g07980	1.56614	2.74317	1.14575	0.616771	3.28262	1.66529	1.24548	0.046335	1.47298	0.0182542	ion channel nompc putative expressed
LOC_Os11g08020	1.15608	0.807533	1.2773	0.843723	0.533258	0.396727	-0.0894162	0.846733	-1.15989	0.0136424	ankyrin repeat family protein putative expressed
LOC_Os11g08707	0	0	0	0	0.230315	0.194579	0	1	6.772	0.0243597	expressed protein
LOC_Os11g08909	0	0	0	0	0.38109	0.289659	0	1	6.70083	0.0292052	expressed protein
LOC_Os11g09020	5.60395	8.01356	10.587	11.7835	4.42249	5.04776	-0.68749	0.0078896	-1.23922	1.80346e-06	amino acid transporter putative expressed
LOC_Os11g09050	0.167335	0.032378	0	0	0.16924	0.114229	5.29543	0.0300094	5.78315	0.0173125	expressed protein
LOC_Os11g09478	0.117562	0.037846	0.107288	0.052948	0	0	-0.0141335	0.993999	-5.62408	0.016386	OsFBX402 - F-box domain containing protein expressed
LOC_Os11g10590	0.306048	1.23867	26.6442	0	0	0	-4.00311	0.369504	-24.1376	2.5212e-07	expressed protein
LOC_Os11g10710	0.579492	0.668613	0.119398	0.235146	0.936732	0.389757	1.8205	0.0115192	1.91149	0.0079103	protein kise domain containing protein expressed
LOC_Os11g11120	0	0	0.153008	0.155049	0.266342	0.259467	-5.75913	0.00470892	0.741382	0.611504	retrotransposon protein putative Ty3-gypsy subclass expressed
LOC_Os11g12410	0.027038	0	0	0	0.166277	0.083635	3.9237	0.156781	6.90652	0.0106702	serpin domain containing protein putative expressed
LOC_Os11g12710	0.27327	0.131502	0	0	0.200256	0.25284	7.29157	5.24143e-05	7.43153	3.69737e-05	retrotransposon protein putative unclassified expressed
LOC_Os11g14000	1.14637	0.659436	0.438529	0.687167	1.85495	1.52843	0.687642	0.18855	1.59192	0.00211359	ANTH domain containing protein expressed
LOC_Os11g14190	1.1372	0.510128	1.9171	1.93923	1.1255	1.06802	-1.22275	0.0154921	-0.806937	0.107367	ARGOS putative expressed
LOC_Os11g14420	4.88132	6.59525	2.76115	3.0381	5.53332	3.382	1.01227	0.00342599	0.638193	0.0652638	ictive receptor kise At1g27190 precursor putative expressed
LOC_Os11g14580	0.028658	0.013192	0	0	0.013777	0.012718	5.29021	0.0395315	4.83912	0.0606286	retrotransposon protein putative Ty3-gypsy subclass expressed
LOC_Os11g15340	2.72206	4.20088	1.84675	1.97278	7.50727	6.81819	0.884239	0.0088097	1.9105	1.19404e-08	SAM dependent carboxyl methyltransferase family protein putative expressed
LOC_Os11g15520	0.535473	0.635251	0.124069	0.180378	0.314247	0.291796	1.95438	0.000724313	0.995657	0.0893572	OsSub62 - Putative Subtilisin homologue expressed
LOC_Os11g16510	0.647112	0.307748	0	0	0.915495	0.469178	7.11463	0.000107224	7.6572	2.93198e-05	disease resistance protein RPM1 putative expressed
LOC_Os11g16770	0	0	0.055724	0.017592	0.019699	0.054552	-5.47609	0.0223057	0.0176133	0.992773	ATP-dependent Clp protease ATP-binding subunit clpA homolog CD4B chloroplast precursor putative expressed
LOC_Os11g16870	0.07298	0.024763	0	0	0.057274	0	6.80359	0.0165804	6.08876	0.0323589	retrotransposon protein putative Ty3-gypsy subclass expressed
LOC_Os11g16990	0	0.070749	0.313534	0.263946	0	0	-3.0034	0.231878	-6.50291	0.0204185	expressed protein
LOC_Os11g17504	0.306301	0.343335	1.19989	0.730787	1.28312	0.949266	-1.49229	0.0137814	0.227537	0.695798	retrotransposon protein putative Ty1-copia subclass expressed
LOC_Os11g17954	0.866713	0.399463	0.030523	0	0.562822	1.03529	5.40991	4.65115e-07	5.72372	9.30546e-08	transposon protein putative Pong sub-class expressed
LOC_Os11g18194	9.62591	12.61	3.23976	4.53953	18.2209	8.56583	1.53877	0.000154628	1.80655	8.85957e-06	cycloartenol synthase putative expressed
LOC_Os11g18600	0.028102	0.011816	0	0	0.070021	0.062985	4.40004	0.0783098	5.97703	0.0150546	retrotransposon protein putative Ty3-gypsy subclass expressed
LOC_Os11g18730	0.550611	0.096835	0	0.017547	0.098377	0.198188	5.17553	0.000214045	4.0653	0.00378907	glycosyl hydrolase family 3 protein putative expressed
LOC_Os11g19210	0.647314	0.159474	1.81447	1.69688	0.802089	0.750645	-2.12162	0.000488228	-1.16972	0.0524156	beta-D-xylosidase putative expressed
LOC_Os11g19240	10.7757	6.92041	3.8201	4.65293	21.7122	15.8665	1.07124	0.000569858	2.15923	3.23804e-12	transmembrane amino acid transporter protein putative expressed
LOC_Os11g20330	2.8323	2.48147	7.10092	4.2633	4.00308	4.11221	-1.07123	0.00256154	-0.471696	0.180193	expressed protein
LOC_Os11g20384	2.83931	3.94545	3.60943	3.69449	1.58852	1.11561	-0.0784181	0.816491	-1.41805	3.33475e-05	SacI homology domain containing protein expressed
LOC_Os11g21804	5.4409	4.87347	4.40937	2.9147	8.0703	9.4613	0.513151	0.102003	1.25073	5.80028e-05	expressed protein
LOC_Os11g23820	0.149032	0.263886	0.051612	0.024658	0.103374	0.169327	2.427	0.00524278	1.78398	0.0415429	transposon protein putative CACTA En FSpm sub-class expressed
LOC_Os11g24120	1.18645	0.928914	1.73547	1.97774	0.661904	0.96463	-0.797268	0.0138492	-1.19559	0.000243555	expressed protein
LOC_Os11g24780	0.291243	0.375853	0.400534	0.502653	0.069073	0.183351	-0.402042	0.578097	-1.81656	0.0148445	expressed protein
LOC_Os11g25750	0.202508	0.118452	0	0	0.110491	0.124167	6.04838	0.00635362	5.59825	0.0117845	expressed protein
LOC_Os11g26950	0.063112	0	0.028323	0.026914	0.455215	0.140037	0.328457	0.844682	3.48863	0.0307084	UDP-glucoronosyl and UDP-glucosyl transferase domain containing protein expressed
LOC_Os11g27000	0.110107	0.304097	0.171015	0.152198	0	0	0.413844	0.83707	-5.17967	0.0345863	expressed protein
LOC_Os11g27329	0.78567	1.66047	4.08966	4.15514	0.081314	0.098778	-1.80939	0.00395243	-4.9936	1.11759e-13	OsSCP62 - Putative Serine Carboxypeptidase homologue expressed
LOC_Os11g27410	0.02677	0.086394	0	0	0.07132	0.061215	7.0356	0.000257849	7.22239	0.000173162	retrotransposon protein putative Ty3-gypsy subclass expressed
LOC_Os11g27550	0.407622	0.776138	0	0	0	0.150458	6.33455	0.0312334	3.41091	0.258972	expressed protein
LOC_Os11g28940	3.16867	5.13258	1.25887	1.09933	3.21517	3.92644	1.85208	1.64663e-05	1.59883	0.000204919	expressed protein
LOC_Os11g29000	0	0	0.027852	0.087926	0.019692	0.051624	-6.04743	0.00909682	-0.729364	0.69368	pollen siglling protein with adenylyl cyclase activity putative expressed
LOC_Os11g29110	0.271801	0.271278	0.045733	0.144101	0.198995	0.196176	1.49257	0.0469139	1.0229	0.175114	Leucine Rich Repeat family protein expressed
LOC_Os11g29400	10.6604	8.29757	20.8176	26.9048	13.9502	8.83516	-1.31728	1.78599e-05	-1.05102	0.000612798	6-phosphoglucote dehydrogese decarboxylating putative expressed
LOC_Os11g29670	4.7477	2.52291	6.31976	8.34463	8.18199	9.74691	-1.00287	0.00600685	0.287183	0.426798	expressed protein
LOC_Os11g29710	6.11002	3.13732	11.0028	11.8395	9.81194	7.13226	-1.29508	0.000216233	-0.416574	0.232501	OsFBO4 - F-box and other domain containing protein expressed
LOC_Os11g29720	26.8657	24.2406	53.485	52.5868	28.9107	22.0332	-1.03284	5.96214e-07	-1.04429	4.45611e-07	cytochrome P450 putative expressed
LOC_Os11g29740	1.65754	1.75774	3.86694	4.13107	3.04549	2.55947	-1.1966	0.00426144	-0.502455	0.221345	expressed protein
LOC_Os11g29750	0	0.017633	0.214968	0.345862	0.021475	0.097862	-4.72193	0.000803834	-2.20138	0.0768287	plasma membrane ATPase putative expressed
LOC_Os11g29970	0.703957	1.52911	0.924366	0.503311	1.64589	1.37607	0.691513	0.172922	1.098	0.0301476	NB-ARC domain containing protein expressed
LOC_Os11g30500	2.67404	2.01766	0.878017	0.956272	2.49969	1.53724	1.36191	0.00507028	1.14576	0.0185666	HVA22 putative expressed
LOC_Os11g31050	0	0.975405	0	0	0	0	9.50921	0.0469181	0	1	retrotransposon protein putative unclassified expressed
LOC_Os11g31190	6.00697	7.0255	2.40739	3.33712	5.4321	3.72863	1.20174	0.000504043	0.683666	0.048305	nodulin MtN3 family protein putative expressed
LOC_Os11g31320	1.27393	1.16061	0.325471	0.598852	1.09696	0.659532	1.41247	0.0378493	0.941606	0.168328	retrotransposon protein putative unclassified
LOC_Os11g31420	0.190018	0.287828	0.229782	0.188167	0.491743	0.944017	0.218138	0.736888	1.75576	0.00565578	expressed protein
LOC_Os11g31430	1.87388	1.70471	1.11436	0.77672	2.18743	2.36747	0.945104	0.000553936	1.27416	2.96172e-06	expressed protein
LOC_Os11g31450	0.3502	0.45012	0.332254	0.436916	0.571288	1.25757	0.0855893	0.88399	1.22838	0.0336835	expressed protein
LOC_Os11g31470	0.979056	1.30269	0.972977	0.855182	2.07558	2.66611	0.358712	0.231947	1.33604	6.97646e-06	expressed protein
LOC_Os11g32380	0	0	0.041941	0.079443	0.177624	0.123178	-4.88003	0.0308391	1.36421	0.43832	expressed protein
LOC_Os11g32420	0	0	0.053951	0.030589	0.059655	0.055246	-6.34802	0.00109428	0.418742	0.751469	transposon protein putative unclassified expressed
LOC_Os11g32940	23.0581	43.1958	59.4698	48.1846	20.8217	26.5899	-0.655996	0.0381515	-1.17313	0.000210248	OsFBX421 - F-box domain containing protein expressed
LOC_Os11g33270	0.492801	0	0	0	0.275656	0	7.0635	0.0494136	6.33156	0.078491	glycosyl hydrolases family 16 putative expressed
LOC_Os11g34624	0	0.02282	0.259695	0.248652	0	0	-4.08057	0.0356476	-7.58178	0.00102149	TKL_IRAK_DUF26-lc.29 - DUF26 kises have homology to DUF26 containing loci expressed
LOC_Os11g35200	0.302506	0.315402	0.195055	0.072989	0.270112	0.3067	1.23893	0.0480189	1.11338	0.075762	retrotransposon protein putative unclassified expressed
LOC_Os11g35300	11.7624	1.81349	0.521686	0.103276	10.1603	17.5968	4.40988	0.000340892	5.43816	9.90827e-06	expressed protein
LOC_Os11g35310	14.3709	13.9708	6.76279	8.87862	16.429	15.4546	0.87695	0.00469966	1.02893	0.000882935	phytosulfokines precursor putative expressed
LOC_Os11g35540	10.3266	4.44031	0.081027	0.612367	19.0785	3.58696	4.39656	0.00139789	5.05546	0.000238642	expressed protein
LOC_Os11g35550	0	0	0.225634	0.039085	0.148999	0.065498	-6.26393	0.00557603	-0.267317	0.879528	Leucine Rich Repeat family protein expressed
LOC_Os11g35620	0	0.45142	0	0	0.436465	1.12208	6.61201	0.0070053	8.30789	0.000671447	expressed protein
LOC_Os11g36200	0.183344	0.211869	0.469376	1.05914	0.433574	0.454522	-1.89314	0.000376672	-0.800843	0.125637	receptor-like protein kise 2 precursor putative expressed
LOC_Os11g36420	13.4888	17.7244	8.01984	17.4864	5.48394	5.92439	0.310715	0.412535	-1.16548	0.00217174	sialyltransferase family domain containing protein expressed
LOC_Os11g36790	0.016124	0.059978	0	0	0.327994	0.293055	5.96835	0.000913065	8.89428	5.45417e-07	OsFBO6 - F-box and other domain containing protein expressed
LOC_Os11g36830	2.73707	2.27003	1.64135	1.40058	3.01707	3.11846	0.742082	0.00290047	1.01945	3.95657e-05	expressed protein
LOC_Os11g37100	0.023331	0.128504	0	0	0.044866	0.082969	6.43211	0.00376203	6.12026	0.00590055	expressed protein
LOC_Os11g37200	0.93316	0.59542	0.422448	0.280811	0.777744	1.07606	1.12292	0.0540823	1.38522	0.016981	transmembrane BAX inhibitor motif-containing protein putative expressed
LOC_Os11g37430	0.039445	0.127921	0	0.011577	0.185362	0.085268	3.83712	0.089355	4.43236	0.0483974	retrotransposon protein putative Ty3-gypsy subclass expressed
LOC_Os11g37850	0.177652	0.064164	0.695151	0.450051	0.572974	0.209631	-2.22685	0.00489318	-0.511004	0.508113	stripe rust resistance protein Yr10 putative expressed
LOC_Os11g37880	0	0	0.036723	0.088177	0.09038	0.030467	-6.38107	0.00263538	-0.047899	0.975773	stripe rust resistance protein Yr10 putative expressed
LOC_Os11g37960	2.21315	2.60403	10.4526	12.46	1.87765	5.01197	-2.22231	2.36183e-06	-1.75613	0.000176574	WIP4 - Wound-induced protein precursor expressed
LOC_Os11g37970	0.298779	0.176187	0.143041	0.181791	3.01046	0.291774	0.544377	0.655791	3.31361	0.00542654	WIP5 - Wound-induced protein precursor expressed
LOC_Os11g38500	0.205125	0.06242	0.972436	0.632725	0.327205	0.332334	-2.51937	0.00414694	-1.25099	0.137569	OsFBDUF62 - F-box and DUF domain containing protein expressed
LOC_Os11g38540	0.009577	0	0.070932	0.020256	0	0	-2.95332	0.227561	-6.80673	0.0139184	retrotransposon protein putative unclassified expressed
LOC_Os11g38580	0.646449	1.50534	5.36343	2.02766	0.85122	2.59166	-1.72892	0.0063514	-1.11737	0.0773039	NBS-LRR type disease resistance protein putative expressed
LOC_Os11g39000	0	0	0.303127	0.438517	0.093317	0.624465	-6.38455	0.00285779	-0.00493512	0.997542	helix-loop-helix D-binding domain containing protein expressed
LOC_Os11g39350	0.022496	0.081465	0	0.012367	0.164212	0.120564	2.95042	0.067586	4.31841	0.00676745	expressed protein
LOC_Os11g40360	0	0	0	0	0.280041	0.243214	0	1	8.34118	3.78442e-05	transposon protein putative unclassified expressed
LOC_Os11g43590	0.027451	0.01865	0	0	0.056845	0.063783	4.91099	0.0343519	6.14775	0.00736889	kelch repeat protein putative expressed
LOC_Os11g43870	0	0	0.089087	0.087093	0	0.047123	-6.00011	0.0485351	-1.9325	0.48018	transposon protein putative unclassified
LOC_Os11g44340	0.167639	0.143386	0.030809	0.028018	0.227866	0.084526	2.36608	0.0220595	2.39263	0.020471	calmodulin binding protein putative expressed
LOC_Os11g44380	8.4392	7.77123	3.64638	3.90426	12.3363	4.87837	1.12164	0.0122134	1.21902	0.006442	expressed protein
LOC_Os11g44600	0	0	0.09358	0.053334	0.099743	0.046036	-6.0035	0.00547651	-0.00732911	0.996425	calmodulin binding protein putative expressed
LOC_Os11g44690	0	0	0	0	2.02141	1.01448	0	1	9.92781	0.0380258	cysteine-rich receptor-like protein kise 19 precursor putative expressed
LOC_Os11g44750	4.99513	0.190047	0.086088	0.085723	3.30902	0.225883	4.88591	0.00700728	4.40832	0.0149812	retrotransposon protein putative unclassified expressed
LOC_Os11g44860	0.87687	0.30937	1.75703	1.9466	0.445415	1.26645	-1.63973	0.0117969	-1.13855	0.0789863	cysteine-rich receptor-like protein kise 28 precursor putative expressed
LOC_Os11g44930	0.474356	0.539378	0.596133	0.544006	0.138115	0.223786	-0.13619	0.81661	-1.6529	0.00697774	pentatricopeptide repeat domain containing protein putative expressed
LOC_Os11g45400	1.27402	1.08255	0.478195	0.48446	0.635939	0.798359	1.31517	0.000742501	0.581704	0.140269	glycerol-3-phosphate acyltransferase putative expressed
LOC_Os11g45990	3.35169	0.998249	0.343557	0.197395	4.2441	0.229752	3.01517	0.0422904	3.11627	0.0358281	von Willebrand factor type A domain containing protein putative expressed
LOC_Os11g46300	0	0	0.130633	0.184555	0	0	-6.78848	0.0185714	-6.86112	0.0173509	expressed protein
LOC_Os11g47140	35.6815	39.7253	13.9532	12.5334	40.942	19.3168	1.53514	1.64775e-05	1.21421	0.000656907	OsWAK123 - OsWAK receptor-like protein kise expressed
LOC_Os11g47310	0.023753	0.043346	0	0	0.0218	0.067791	5.74993	0.0112517	6.15579	0.00648286	receptor kise-like protein identical putative expressed
LOC_Os11g47500	0.360104	0.196257	0.055968	0.051592	0.382843	0.528181	2.2243	0.0328506	2.9037	0.00488607	glycosyl hydrolase putative expressed
LOC_Os11g47570	0	0.131425	0	0	0.343157	0.084471	5.26843	0.0647807	6.90299	0.0148265	glycosyl hydrolase putative expressed
LOC_Os11g47630	2.96245	1.36271	0.570015	0.112173	5.44494	0.562963	2.67695	0.0137402	3.19611	0.00322875	ZOS11-10 - C2H2 zinc finger protein expressed
LOC_Os12g01970	0	0	0.256684	0.115395	0.152888	0	-6.05961	0.0473564	-1.25411	0.645869	F-box family protein putative expressed
LOC_Os12g02160	0.423586	0.229164	0.094932	0.123241	1.00996	0.687371	1.55057	0.0957487	2.91523	0.00138489	expressed protein
LOC_Os12g02170	0.563279	1.27329	0	0	0.152672	1.34399	8.9531	1.29101e-06	8.58068	3.52228e-06	retrotransposon protein putative SINE subclass expressed
LOC_Os12g02210	0.50952	4.05488	0.095084	0.468455	0.448616	0.454914	2.9939	0.00809136	0.619542	0.588701	RING finger protein putative expressed
LOC_Os12g02450	4.45106	7.52375	3.04232	2.87943	3.23338	2.63244	1.04642	0.00647997	-0.00519774	0.989285	WRKY64 expressed
LOC_Os12g02750	6.45655	7.88542	1.64544	2.21668	8.54228	2.35016	1.89275	0.00112261	1.46662	0.0116403	expressed protein
LOC_Os12g03230	2.97774	2.87657	1.59944	0.956752	4.96411	1.2815	1.2187	0.068992	1.3313	0.0468513	MATE efflux family protein putative expressed
LOC_Os12g03240	1.77198	1.76872	0	0	4.12803	0	8.31286	0.0485767	8.5632	0.0421663	MATE efflux family protein putative expressed
LOC_Os12g03640	0.540078	0.839615	0.30647	0.118138	0.461333	0.950689	1.71776	0.010822	1.70053	0.0116145	S-locus-like receptor protein kise putative expressed
LOC_Os12g04230	0.147234	0.046847	0.064282	0.116953	0	0	0.0685372	0.972419	-5.45549	0.0244813	expressed protein
LOC_Os12g04500	41.617	23.7957	82.3154	69.0527	102.388	70.2613	-1.19689	0.00014266	0.208389	0.507025	response regulator receiver domain containing protein expressed
LOC_Os12g04530	0	0	0.157571	0.09157	0.111406	0.051419	-5.69551	0.0171044	-0.579255	0.765743	expressed protein
LOC_Os12g04910	0.027852	0.062188	0.050503	0.011958	0	0	0.592957	0.736646	-5.77362	0.0107082	retrotransposon protein putative Ty3-gypsy subclass expressed
LOC_Os12g04980	2.16715	2.99934	0.036631	0.72753	1.66139	2.38029	2.76485	0.00447571	2.37846	0.0145236	D repair protein Rad51 putative expressed
LOC_Os12g05210	1.15074	0.941656	0.062224	0.64706	1.42496	2.19173	1.57106	0.108354	2.32458	0.0171007	expressed protein
LOC_Os12g05220	1.3638	2.0012	0.079899	0.155583	1.23853	1.44327	3.79532	5.89333e-09	3.43909	1.42808e-07	expressed protein
LOC_Os12g05260	12.4708	21.9569	6.13383	7.47589	14.7807	16.4456	1.36956	4.08914e-05	1.19749	0.000335836	phytosulfokines precursor putative expressed
LOC_Os12g05290	2.77505	2.70693	0.067428	0.099895	2.84198	3.10666	5.01399	4.08931e-72	5.11239	5.21292e-75	retrotransposon protein putative unclassified expressed
LOC_Os12g05330	0.03694	0.136485	0.59936	0.269763	0.26441	0.318323	-2.20727	0.0247599	-0.564672	0.551096	protein of unknown function containing protein expressed
LOC_Os12g05380	0.845989	1.24811	0.348715	0.40915	1.07328	0.761272	1.49878	0.00492658	1.29067	0.0156224	glycosyltransferase putative expressed
LOC_Os12g05440	0.166132	0.437191	1.23017	0.638847	2.08343	1.36212	-1.55836	0.0195733	0.90214	0.164549	cytochrome P450 putative expressed
LOC_Os12g06440	0	0	0.018528	0.124555	0.042916	0.008274	-6.19551	0.0143308	-1.43534	0.499525	expressed protein
LOC_Os12g06630	19.9078	24.2402	7.56475	8.7321	19.5112	17.8064	1.46538	1.00551e-11	1.20932	1.97893e-08	OsFBT14 - F-box and tubby domain containing protein expressed
LOC_Os12g07030	0.728342	0.313057	1.81788	1.26863	0.433729	1.20616	-1.55893	0.0181277	-0.92829	0.156265	expressed protein
LOC_Os12g07180	0.498599	0.317858	0	0	0.777238	0.443373	8.26129	5.07052e-07	8.839	7.35655e-08	transposon protein putative Pong sub-class expressed
LOC_Os12g08170	8.28495	2.73776	12.6237	13.1336	4.65646	13.9851	-1.22296	0.0256636	-0.492861	0.368063	2-oxo acid dehydrogeses acyltransferase domain containing protein expressed
LOC_Os12g08564	3.33952	12.5013	1.59769	4.1388	3.42073	5.68334	1.44208	0.0223352	0.733916	0.245415	retrotransposon protein putative unclassified expressed
LOC_Os12g08930	1.52912	1.02965	0	0.351449	0.639851	0.450171	2.85995	0.0422523	1.65999	0.241259	expressed protein
LOC_Os12g09300	6.73999	4.92734	19.0949	17.6058	3.43059	4.82137	-1.63505	1.00119e-12	-2.14602	1.19045e-20	amino acid transporter putative expressed
LOC_Os12g11590	0.237731	0.058362	0	0	0.148424	0.105499	6.29566	0.00412892	6.05552	0.00585388	retrotransposon protein putative unclassified
LOC_Os12g11870	0.105759	0.097486	0.146247	0.068794	0	0	-0.0834957	0.968203	-5.1838	0.0388231	expressed protein
LOC_Os12g12190	0.335817	0.375034	0	0	0	0	8.70302	4.06711e-06	0	1	expressed protein
LOC_Os12g12400	0	0	0.064783	0.05693	0.13893	0.06342	-5.388	0.0153165	0.721266	0.673712	retrotransposon protein putative unclassified expressed
LOC_Os12g13890	0.052888	0.437559	0.321424	0.412946	0	0.046941	-0.510559	0.730772	-3.69023	0.0219097	retrotransposon protein putative unclassified expressed
LOC_Os12g14440	13.7731	265.656	1461.65	0.958929	23.54	10.3245	-2.3052	0.359615	-5.37894	0.0325568	Jacalin-like lectin domain containing protein putative expressed
LOC_Os12g15190	0.376565	0.514533	0	0	3.04328	1.08183	5.39083	0.00781154	7.47373	0.000183413	conserved hypothetical protein
LOC_Os12g16010	0	0	0.174569	0.313307	0	0.043181	-6.8186	0.00997083	-3.22788	0.163573	sex determition protein tasselseed-2 putative expressed
LOC_Os12g16080	8.85502	11.1625	3.81569	4.70953	8.11441	8.9175	1.25543	3.28925e-08	0.997903	1.13671e-05	expressed protein
LOC_Os12g16650	0.017763	0	0.032	0.11493	0.162682	0.086542	-3.08443	0.0489896	0.772864	0.582132	Cyclopropane-fatty-acyl-phospholipid synthase putative expressed
LOC_Os12g17590	0.058655	0.325804	0.013158	0	0.1126	0.071411	4.98439	0.0236591	3.89326	0.0794541	expressed protein
LOC_Os12g18200	0.782345	0.876022	0.360258	0.472883	1.03776	0.890216	1.01168	0.0383052	1.21423	0.0125502	endonuclease Fexonuclease Fphosphatase family domain containing protein expressed
LOC_Os12g19450	0.02984	0.157336	0	0	0.288458	0.608708	4.89798	0.0284631	6.93461	0.00161631	retrotransposon protein putative unclassified
LOC_Os12g21784	20.0086	21.6528	24.969	29.3148	9.90681	9.59191	-0.35958	0.0449366	-1.47255	2.78615e-16	expressed protein
LOC_Os12g21940	4.90952	2.20768	1.52003	1.33961	7.43869	2.75899	1.324	0.0144862	1.86766	0.000555739	expressed protein
LOC_Os12g21950	0.927342	0.300552	0	0	0.543644	0.140134	7.50105	0.000186573	6.70671	0.000863697	expressed protein
LOC_Os12g23280	14.0465	10.2791	18.043	19.6405	11.1035	6.02038	-0.618825	0.0767651	-1.14527	0.00107167	heavy metal-associated domain containing protein expressed
LOC_Os12g24050	10.8762	10.4278	0	0	12.2843	10.0679	14.4861	3.0034e-23	14.545	1.99965e-23	retrotransposon protein putative unclassified expressed
LOC_Os12g25160	29.7778	41.4272	9.35507	15.3699	28.8473	19.4958	1.54866	9.14216e-05	0.977344	0.0136951	MATE putative expressed
LOC_Os12g25350	1.38979	1.10992	0	0	0	0	8.99647	6.0375e-07	0	1	expressed protein
LOC_Os12g25910	0.25355	0.238677	0.045957	0.072	0.362601	0.219963	2.08023	0.000734474	2.3162	0.000162712	retrotransposon protein putative Ty3-gypsy subclass expressed
LOC_Os12g26290	0.099251	0.076625	1.58085	0.033897	0.357866	0.148381	-2.92843	0.0226538	-1.53165	0.227965	alpha-DOX2 putative expressed
LOC_Os12g26470	0.045923	0	0.188894	0.214236	0.293053	0.125349	-3.20172	0.0369428	0.0792599	0.954018	aspartic proteise nepenthesin-1 precursor putative expressed
LOC_Os12g26870	0.418615	0.310195	0.077828	0.148888	0.231213	0.142692	1.68143	0.0364639	0.722547	0.374787	retrotransposon protein putative Ty3-gypsy subclass expressed
LOC_Os12g29000	0	0	0.119218	0.017232	0	0	-6.80274	0.0269576	-6.87538	0.0253696	retrotransposon protein putative Ty3-gypsy subclass expressed
LOC_Os12g29680	1.61234	1.37047	0	0	0	0	8.68448	4.46313e-06	0	1	hypothetical protein
LOC_Os12g29690	0.615685	0.446846	0	0	0	0	10.0514	5.22376e-10	0	1	NBS-LRR disease resistance protein putative expressed
LOC_Os12g29980	0.060769	0.023918	0.304941	0.182999	0.291758	0.127862	-2.46081	0.017718	-0.197089	0.838763	growth regulating factor protein putative expressed
LOC_Os12g30824	0	0	0.11696	0.066519	0	0	-6.69565	0.0239523	-6.76828	0.022468	terpene synthase putative expressed
LOC_Os12g31250	0.082961	0.037457	0	0	0	0.038388	6.80162	0.0153317	5.10067	0.0711225	retrotransposon protein putative Ty3-gypsy subclass expressed
LOC_Os12g31370	0.525095	0.95888	0.13684	0.411635	0.589099	1.18034	1.45754	0.0623868	1.65994	0.0334948	D repair protein Rad51 putative expressed
LOC_Os12g31540	0.964629	0.041634	4.60362	2.11267	0.764721	3.44792	-2.7379	0.0127443	-0.696905	0.523034	expressed protein
LOC_Os12g32230	13.0435	13.9291	14.7977	16.8978	6.4556	8.32478	-0.210554	0.281653	-1.10341	2.03326e-08	molybdenum cofactor biosynthesis protein 1 putative expressed
LOC_Os12g33194	4.55649	1.76989	0.855957	0.917556	4.17349	4.46722	1.83242	4.75087e-05	2.28	3.97412e-07	expressed protein
LOC_Os12g33280	0.080739	0.075232	0.416566	0.338246	0.184335	0.198878	-2.19431	0.00421908	-0.962564	0.185782	retrotransposon protein putative unclassified expressed
LOC_Os12g33300	0.910876	0.478246	3.00733	2.59234	1.13671	2.86462	-1.997	0.000235191	-0.502662	0.346606	integral membrane protein DUF6 containing protein expressed
LOC_Os12g34128	0.02407	0	0.333436	0.376502	0	0.046644	-4.894	0.0478599	-3.47544	0.112403	mitochondrial 60S ribosomal protein L16 putative expressed
LOC_Os12g35310	1.88178	1.22732	0.580674	0.474856	0.791202	1.14514	1.57378	0.00660557	0.873114	0.135586	expressed protein
LOC_Os12g35330	3.5991	5.22673	16.9082	26.1278	3.10195	3.90194	-2.25535	6.58144e-08	-2.61373	4.95098e-10	OsGrx_C12 - glutaredoxin subgroup III expressed
LOC_Os12g35340	17.1962	18.4852	27.852	39.2563	11.4001	18.757	-0.89173	0.00217275	-1.16728	6.07649e-05	OsGrx_C11 - glutaredoxin subgroup III expressed
LOC_Os12g35350	0.307175	0.166378	0.814824	0.804713	0.235157	0.320141	-1.75008	0.000665703	-1.53	0.00270935	kelch repeat protein putative expressed
LOC_Os12g35470	0.142428	0.334518	0	0	0.20024	0.231242	6.86352	0.000463712	6.71168	0.000621603	expressed protein
LOC_Os12g35480	0.16786	0.116474	0.456557	0.504458	0.228647	0.148819	-1.72239	0.0113676	-1.3442	0.0451239	expressed protein
LOC_Os12g36680	4.95472	4.257	2.08313	2.19252	7.2758	3.14725	1.12527	0.00890684	1.31196	0.00227687	expressed protein
LOC_Os12g36750	5.70535	6.50506	2.04415	1.93581	5.37623	6.37791	1.64014	3.97917e-14	1.42373	5.53745e-11	expressed protein
LOC_Os12g36890	0.053866	0.086999	0.01224	0	0.116824	0.040859	3.26503	0.0318638	3.43566	0.0237095	CSLD4 - cellulose synthase-like family D expressed
LOC_Os12g37260	58.7772	132.57	684.049	37.6239	74.2963	59.2353	-1.85561	0.113029	-2.40054	0.0403556	lipoxygese 2.1 chloroplast precursor putative expressed
LOC_Os12g37320	0	0.050351	0.898562	0	0	0	-4.00514	0.178793	-8.08813	0.0130018	lipoxygese 2.2 chloroplast precursor putative expressed
LOC_Os12g37510	1.10605	2.48947	0.724021	0.474714	2.1097	0.831376	1.62506	0.0132033	1.3233	0.0437679	UDP-glucoronosyl and UDP-glucosyl transferase domain containing protein expressed
LOC_Os12g37519	2.33856	1.2067	0.18719	0.669728	1.17223	1.95597	1.97004	0.0101541	1.78255	0.0201113	retrotransposon protein putative unclassified expressed
LOC_Os12g37980	0	0	0.024035	0.015175	0.033986	0.077595	-4.62435	0.0455352	1.56431	0.392066	protein kise domain containing protein expressed
LOC_Os12g38200	0.325138	0.340829	0.189335	0.195171	0.582088	0.392001	0.81746	0.184531	1.35684	0.0261642	dof zinc finger domain containing protein putative expressed
LOC_Os12g38250	0.675014	1.21052	1.94889	2.54132	0.785699	1.20879	-1.22255	0.021093	-1.17268	0.0266466	expressed protein
LOC_Os12g38260	0.018423	0.016791	0	0	0.053141	0.016297	4.58577	0.0809996	5.57307	0.0322247	expressed protein
LOC_Os12g38660	4.60564	1.41514	16.5895	10.2754	2.00568	0.666786	-2.14751	0.00368733	-3.27632	1.27579e-05	expressed protein
LOC_Os12g38700	0.356462	0.403998	0.356073	0.64793	2.20093	1.36626	-0.394797	0.664259	1.81549	0.0363209	transposon protein putative unclassified expressed
LOC_Os12g38720	0.800451	0.339822	4.70913	2.50356	0.276102	0.140601	-2.64381	0.000139669	-4.03705	2.84738e-08	expressed protein
LOC_Os12g38860	11.2574	10.484	2.65394	5.58457	2.41005	2.64618	1.41242	7.5842e-05	-0.709408	0.0481306	transposon protein putative unclassified expressed
LOC_Os12g39280	1.12367	0.536647	0.152494	0	0.751896	0.536315	3.33956	0.0250747	3.00203	0.0444687	expressed protein
LOC_Os12g39780	0.286365	0.345255	0.27123	0.304368	0.851926	0.728153	0.141929	0.811836	1.43458	0.0135023	retrotransposon protein putative unclassified expressed
LOC_Os12g40100	2.18835	2.12908	0.937091	0.797932	1.36141	1.36915	1.33035	0.00116832	0.64973	0.116836	expressed protein
LOC_Os12g40510	58.724	109.011	31.0072	41.1972	57.5072	46.9112	1.2473	0.00023413	0.540343	0.111075	calcineurin B putative expressed
LOC_Os12g41090	2.33407	0.944356	1.26406	1.29934	2.44886	3.0407	0.357865	0.453752	1.09229	0.0215135	CAMK_KIN1 FSNF1 FNim1_like.38 - CAMK includes calcium Fcalmodulin depedent protein kises expressed
LOC_Os12g41124	5.93876	3.86116	10.29	8.79365	2.36049	4.8098	-0.946195	0.00628195	-1.42512	3.95934e-05	expressed protein
LOC_Os12g41180	0.852407	0.61203	0.401679	0.474836	1.01262	1.1226	0.747441	0.0539522	1.27451	0.000917377	LSTK-1-like kise putative expressed
LOC_Os12g41390	14.7996	8.21568	8.06157	7.48853	9.5364	24.2679	0.58046	0.161545	1.09808	0.00805201	homocysteine S-methyltransferase protein putative expressed
LOC_Os12g41600	0	0	0.187402	0	0.147294	0.061567	-5.89969	0.0474753	0.219692	0.933136	OsSAUR57 - Auxin-responsive SAUR gene family member expressed
LOC_Os12g41640	0.068633	0.221145	0	0	0.131981	0.060915	5.74587	0.0213528	5.13853	0.04039	expressed protein
LOC_Os12g42200	0.102807	0.206625	0.463608	0.914541	0.106882	0.237529	-2.10914	0.00359633	-2.00913	0.00540055	ATCHX putative expressed
LOC_Os12g42230	26.0162	7.64821	52.106	49.0686	17.8819	42.7395	-1.58667	0.036595	-0.758577	0.317533	transketolase putative expressed
LOC_Os12g42830	0.489299	0.351777	0.13369	0.171644	0.281979	0.310474	1.45714	0.0239267	0.941106	0.147741	expressed protein
LOC_Os12g42930	1.0171	1.86829	1.11474	1.36857	0.456016	0.590452	0.246395	0.586609	-1.25176	0.00660342	expressed protein
LOC_Os12g43450	0	0	0	0	0.709166	0.054552	0	1	7.33859	0.0117869	thaumatin family domain containing protein expressed
LOC_Os12g43870	4.3495	1.32308	7.10892	5.76957	7.26186	7.58797	-1.17374	0.0475375	0.208844	0.720679	expressed protein
LOC_Os12g43970	0.908845	1.05927	0.935519	0.18361	1.63959	1.95311	0.859967	0.235395	1.69956	0.01855	hydrolase alpha Fbeta fold family domain containing protein expressed
LOC_Os12g44260	0	0	0.198291	0.098851	0.183668	0.223197	-4.8894	0.0494376	0.470916	0.819162	heat shock protein DJ putative expressed
LOC_Os12g44280	0	0	0	0	0.671201	1.16439	0	1	8.5263	1.53931e-05	subtilase putative expressed
ChrSy.fgenesh.gene.39	0.755139	0.416135	0.047295	0.190968	0.587808	0.819523	2.22831	0.015874	2.49706	0.00670261	expressed protein
ChrSy.fgenesh.gene.83	14.972	11.3855	0	0	9.09557	0	25.8705	2.68434e-08	24.3857	1.59366e-07	expressed protein
ChrUn.fgenesh.gene.76	0.626812	0	0	0	5.57648	0	21.7063	5.77471e-06	24.9333	1.88171e-07	expressed protein
ChrUn.fgenesh.gene.92	0.60974	1.02116	0.107611	0.321462	0.640185	0.601265	1.86312	0.0445727	1.47141	0.114044	expressed protein

## Sheet: table S5
Table S5. Fold changes of CPSs and KSs in each mutant.
name	annotation	d10-FC	d10-Pvalue	d14-FC	d14-Pvalue
LOC_Os02g36140	Os-KSL7	-1.16516	0.290678	-0.659467	0.547647
LOC_Os02g36264	Os-KSL6	2.25461	0.0130925	2.53959	0.00511578
LOC_Os02g36220	Os-KSL5	1.95726	0.00272695	1.78552	0.00626905
LOC_Os04g10060	Os-KSL4	0.0449078	0.973258	-0.195705	0.884053
LOC_Os04g09900	Os-CPS4	-0.503503	0.444373	-0.198678	0.762559
LOC_Os02g36210	Os-CPS2	1.72221	0.000883747	2.00061	0.000111711
LOC_Os02g17780	OsCPS1	-0.813397	0.107802	-0.063616	0.899494
LOC_Os11g28530	OsKSL8	-0.90772	0.229276	-0.397476	0.59733
LOC_Os12g30824	OsKSL10	-6.69565	0.0239523	-6.76828	0.022468
LOC_Os04g52230	OsKS1	-0.145356	0.288684	-0.1506	0.271339
LOC_Os04g52240	OsKS2	-0.102465	0.979396	-3.95727	0.34294

## Sheet: table S6
Table S6. The list of putative gene clusters with altered gene expression in the mutants.
gene_id	d10	d14	cluster	Percentage of DEGs in each cluster	MSU annotation
LOC_Os09g37280	0.0818432	0.00139627	C835_4	0.166667	peroxisomal multifunctional enzyme type 2 putative expressed
LOC_Os09g37270	-0.912834	-0.689283	C835_4		ATROPGEF7 FROPGEF7 putative expressed
LOC_Os09g37260	-0.681034	-0.0559234	C835_4		expressed protein
LOC_Os09g37250	-2.26748	-1.89575	C835_4		high mobility group putative expressed
LOC_Os09g37240	0.225811	-0.0310889	C835_4		glutathione S-transferase C-terminal domain containing protein expressed
LOC_Os09g37230	-0.159602	-0.238701	C835_4		protein kinase family protein putative expressed
LOC_Os09g37200	-2.88843	-2.23823	C835_4		transferase family protein putative expressed
LOC_Os09g37180	#N/A	#N/A	C835_4		transferase family protein putative expressed
LOC_Os09g37140	#N/A	#N/A	C835_4		conserved hypothetical protein
LOC_Os09g37130	#N/A	#N/A	C835_4		expressed protein
LOC_Os09g37120	#N/A	#N/A	C835_4		pyridoxal-dependent decarboxylase protein putative expressed
LOC_Os09g37100	0.497363	0.529821	C835_4		phospholipase D putative expressed
LOC_Os01g53560	-0.00541559	0.543956	C79_4	0.0625	phosphoesterase putative expressed
LOC_Os01g53550	#N/A	#N/A	C79_4		expressed protein
LOC_Os01g53520	-0.1902	-0.0814263	C79_4		reticulon domain containing protein putative expressed
LOC_Os01g53500	0.102904	0.0193238	C79_4		RING-H2 finger protein ATL2M putative expressed
LOC_Os01g53470	-1.13505	0.394905	C79_4		harpin-induced protein 1 domain containing protein expressed
LOC_Os01g53460	-1.29141	-0.748214	C79_4		anthocyanidin 5 3-O-glucosyltransferase putative expressed
LOC_Os01g53450	-0.490319	-0.16661	C79_4		aminotransferase classes I and II domain containing protein expressed
LOC_Os01g53440	#N/A	#N/A	C79_4		expressed protein
LOC_Os01g53430	-0.486643	-0.72767	C79_4		anthocyanidin 5 3-O-glucosyltransferase putative expressed
LOC_Os01g53420	-0.501151	0.0071397	C79_4		anthocyanidin 5 3-O-glucosyltransferase putative expressed
LOC_Os01g53390	0.186166	0.427026	C79_4		glucosyltransferase putative expressed
LOC_Os01g53380	#N/A	#N/A	C79_4		anthocyanidin 5 3-O-glucosyltransferase putative expressed
LOC_Os01g53370	0.735921	2.12458	C79_4		anthocyanidin 5 3-O-glucosyltransferase putative expressed
LOC_Os01g53360	#N/A	#N/A	C79_4		expressed protein
LOC_Os01g53350	1.2822	1.2642	C79_4		anthocyanidin 5 3-O-glucosyltransferase putative expressed
LOC_Os01g53340	0.321769	-0.157953	C79_4		expressed protein
LOC_Os01g53330	0.068634	0.188353	C79_4		anthocyanidin 5 3-O-glucosyltransferase putative expressed
LOC_Os01g53310	#N/A	#N/A	C79_4		hypothetical protein
LOC_Os01g53294	0.158688	0.0306679	C79_4		respiratory burst oxidase protein B putative expressed
LOC_Os01g53280	-0.348546	-0.376753	C79_4		50S ribosomal protein L20 putative expressed
LOC_Os01g53260	2.17418	2.65104	C79_4		WRKY23 expressed
LOC_Os01g53255	#N/A	#N/A	C79_4		expressed protein
LOC_Os01g53250	0.0349897	0.0995364	C79_4		NADPH reductase putative expressed
LOC_Os01g53240	-0.376139	-0.0755239	C79_4		BURP domain containing protein expressed
LOC_Os01g53230	#N/A	#N/A	C79_4		expressed protein
LOC_Os01g53220	-0.208251	-2.20225	C79_4		HSF-type DNA-binding domain containing protein expressed
LOC_Os01g53210	-0.884413	-0.619129	C79_4		metal transporter Nramp3 putative expressed
LOC_Os01g53200	-0.916522	-0.0536232	C79_4		flavin monooxygenase putative expressed
LOC_Os01g53190	#N/A	#N/A	C79_4		expressed protein
LOC_Os01g53160	-0.590032	-0.248893	C79_4		DUF623 domain containing protein expressed
LOC_Os01g53150	-0.288912	-0.141883	C79_4		GTPase of unknown function domain containing protein putative expressed
LOC_Os01g53140	0.12133	0.0266187	C79_4		expressed protein
LOC_Os01g52570	2.35761	2.49837	C77_4	0.117647	lachrymatory factor synthase putative expressed
LOC_Os01g52560	0.295687	0.242448	C77_4		Plant PDR ABC transporter associated domain containing protein expressed
LOC_Os01g52550	-0.602673	-0.894325	C77_4		ABC transporter ATP-binding protein putative expressed
LOC_Os01g52540	-0.290179	-0.713957	C77_4		B3 DNA binding domain containing protein expressed
LOC_Os01g52530	-0.761573	0.0554984	C77_4		phosphoribosyl transferase putative expressed
LOC_Os01g52514	#N/A	#N/A	C77_4		B3 DNA binding domain containing protein expressed
LOC_Os01g52500	-0.130947	-0.0148772	C77_4		NADP-dependent malic enzyme putative expressed
LOC_Os01g52490	0.00211006	0.288442	C77_4		40S ribosomal protein S24 putative expressed
LOC_Os01g52480	0.563625	0.205802	C77_4		senescence-associated protein putative expressed
LOC_Os01g52470	#N/A	#N/A	C77_4		elongation factor putative expressed
LOC_Os01g52460	-0.20056	0.0598727	C77_4		regulator of ribonuclease putative expressed
LOC_Os01g52450	0.219713	0.556716	C77_4		hexokinase putative expressed
LOC_Os01g52440	#N/A	#N/A	C77_4		expressed protein
LOC_Os01g52430	#N/A	#N/A	C77_4		hAT dimerisation domain-containing protein putative expressed
LOC_Os01g52420	#N/A	#N/A	C77_4		conserved hypothetical protein
LOC_Os01g52410	4.58574	4.62797	C77_4		myb-like DNA-binding domain containing protein putative expressed
LOC_Os01g52400	0.0289207	0.194229	C77_4		bacterial transferase hexapeptide domain containing protein expressed
LOC_Os08g05830	-0.450323	-0.00736107	C751_4	0.0952381	transaldolase putative expressed
LOC_Os08g05820	1.87948	1.38772	C751_4		monocopper oxidase putative expressed
LOC_Os08g05790	0.0341061	0.418662	C751_4		caffeoyl-CoA O-methyltransferase putative expressed
LOC_Os08g05780	-0.504356	1.71258	C751_4		expressed protein
LOC_Os08g05770	#N/A	#N/A	C751_4		expressed protein
LOC_Os08g05750	-0.00190855	0.0557842	C751_4		pentatricopeptide putative expressed
LOC_Os08g05720	#N/A	#N/A	C751_4		integral membrane protein putative expressed
LOC_Os08g05710	-0.148435	-0.413802	C751_4		ABC transporter ATP-binding protein putative expressed
LOC_Os08g05690	#N/A	#N/A	C751_4		ABC transporter ATP-binding protein putative expressed
LOC_Os08g05680	#N/A	#N/A	C751_4		expressed protein
LOC_Os08g05670	-0.145717	-0.040311	C751_4		HEAT repeat family protein putative expressed
LOC_Os08g05660	0.172473	0.112032	C751_4		expressed protein
LOC_Os08g05650	-0.0595182	-0.0405192	C751_4		diacylglycerol kinase putative expressed
LOC_Os08g05640	-0.105923	-0.104737	C751_4		DUF1336 domain containing protein expressed
LOC_Os08g05630	0.0324882	0.0149247	C751_4		expressed protein
LOC_Os08g05620	0.0166558	0.0136149	C751_4		cytochrome P450 putative expressed
LOC_Os08g05610	0.752858	0.844947	C751_4		cytochrome P450 putative expressed
LOC_Os08g05600	-5.01522	-0.761564	C751_4		aquaporin protein putative expressed
LOC_Os08g05590	#N/A	#N/A	C751_4		aquaporin protein putative expressed
LOC_Os08g05580	2.00349	1.72266	C751_4		aquaporin protein putative expressed
LOC_Os08g05570	-0.463559	-0.429667	C751_4		monodehydroascorbate reductase putative expressed
LOC_Os07g46990	0.382057	0.203876	C734_4	0.26087	copper Fzinc superoxide dismutase putative expressed
LOC_Os07g46980	0.337232	-0.105455	C734_4		sex determination protein tasselseed-2 putative expressed
LOC_Os07g46970	#N/A	#N/A	C734_4		sex determination protein tasselseed-2 putative expressed
LOC_Os07g46960	#N/A	#N/A	C734_4		expressed protein
LOC_Os07g46950	5.73745	5.45877	C734_4		ligA putative expressed
LOC_Os07g46940	-1.28162	-0.332392	C734_4		sex determination protein tasselseed-2 putative expressed
LOC_Os07g46930	-5.89983	-0.827842	C734_4		sex determination protein tasselseed-2 putative expressed
LOC_Os07g46920	-2.68965	-3.80344	C734_4		sex determination protein tasselseed-2 putative expressed
LOC_Os07g46910	#N/A	#N/A	C734_4		sex determination protein tasselseed-2 putative expressed
LOC_Os07g46870	3.52684	2.94012	C734_4		sex determination protein tasselseed-2 putative expressed
LOC_Os07g46860	#N/A	#N/A	C734_4		sex determination protein tasselseed-2 putative expressed
LOC_Os07g46852	0.301904	0.431917	C734_4		sex determination protein tasselseed-2 putative expressed
LOC_Os07g46846	1.00269	2.11961	C734_4		sex determination protein tasselseed-2 putative expressed
LOC_Os07g46840	1.0209	0.831799	C734_4		oxidoreductase short chain dehydrogenase Freductase family domain containing protein expressed
LOC_Os07g46830	#N/A	#N/A	C734_4		sex determination protein tasselseed-2 putative expressed
LOC_Os07g46820	2.5477	1.98838	C734_4		CUG-BP- and ETR-3-like factor 5 putative expressed
LOC_Os07g46800	-1.55104	-1.36985	C734_4		expressed protein
LOC_Os07g46790	-0.390065	-0.126055	C734_4		4-alpha-glucanotransferase putative expressed
LOC_Os07g46780	0.156795	0.241996	C734_4		tyrosine-specific transport protein putative expressed
LOC_Os07g46770	0.23547	-0.0501569	C734_4		expressed protein
LOC_Os07g46760	0.112935	0.1541	C734_4		RNA recognition motif containing protein putative expressed
LOC_Os07g46750	-0.116284	0.0835073	C734_4		elongation factor protein putative expressed
LOC_Os07g46740	#N/A	#N/A	C734_4		FAD-binding domain-containing protein putative expressed
LOC_Os07g44920	#N/A	#N/A	C731_4	0.153846	expressed protein
LOC_Os07g44910	0.271563	0.650069	C731_4		gibberellin receptor GID1L2 putative expressed
LOC_Os07g44900	0.386497	0.463178	C731_4		gibberellin receptor GID1L2 putative expressed
LOC_Os07g44890	-0.482642	-0.265667	C731_4		gibberellin receptor GID1L2 putative expressed
LOC_Os07g44880	#N/A	#N/A	C731_4		expressed protein
LOC_Os07g44870	-4.09256	1.8108	C731_4		expressed protein
LOC_Os07g44860	-0.691978	-0.276984	C731_4		gibberellin receptor GID1L2 putative expressed
LOC_Os07g44850	1.13931	2.55206	C731_4		gibberellin receptor GID1L2 putative expressed
LOC_Os07g44840	-0.0223025	-0.0325808	C731_4		bacterial transferase hexapeptide domain containing protein expressed
LOC_Os07g44830	3.35389	4.53887	C731_4		proline-rich family protein putative expressed
LOC_Os07g44820	-0.075855	0.00170434	C731_4		expressed protein
LOC_Os07g44790	-0.0447585	-0.00843832	C731_4		transport protein particle component Bet3 domain containing protein expressed
LOC_Os07g44780	-0.479598	-0.55558	C731_4		GDSL-like lipase Facylhydrolase putative expressed
LOC_Os07g44190	-0.396022	0.254768	C729_4	0.166667	h FACA ribonucleoprotein complex subunit 4 putative expressed
LOC_Os07g44180	-0.568426	-0.359481	C729_4		OsRCI2-10 - Hydrophobic protein LTI6A expressed
LOC_Os07g44170	0.487624	0.642811	C729_4		pentatricopeptide repeat domain containing protein putative expressed
LOC_Os07g44140	0.0766819	0.17964	C729_4		cytochrome P450 72A1 putative expressed
LOC_Os07g44130	0.497087	0.723856	C729_4		cytochrome P450 72A1 putative expressed
LOC_Os07g44120	#N/A	#N/A	C729_4		hypothetical protein
LOC_Os07g44110	1.92841	1.08696	C729_4		cytochrome P450 72A1 putative expressed
LOC_Os07g44100	0.188633	-1.14788	C729_4		expressed protein
LOC_Os07g44090	-1.52623	0.411826	C729_4		myb-related protein Hv33 putative expressed
LOC_Os07g44080	#N/A	#N/A	C729_4		expressed protein
LOC_Os07g44070	1.10922	1.36166	C729_4		pectinacetylesterase domain containing protein expressed
LOC_Os07g44060	-0.65755	-0.22468	C729_4		haloacid dehalogenase-like hydrolase family protein putative expressed
LOC_Os07g34580	-6.00481	-6.07746	C712_4	0.333333	glycosyl hydrolases family 16 putative expressed
LOC_Os07g34570	0.177222	0.389068	C712_4		FAD dependent oxidoreductase domain containing protein expressed
LOC_Os07g34560	#N/A	#N/A	C712_4		expressed protein
LOC_Os07g34540	#N/A	#N/A	C712_4		hypothetical protein
LOC_Os07g34529	#N/A	#N/A	C712_4		expressed protein
LOC_Os07g34520	-5.40235	-5.47503	C712_4		isocitrate lyase putative expressed
LOC_Os01g49760	0.0894172	0.138596	C70_4	0.333333	expressed protein
LOC_Os01g49750	3.50538	3.80253	C70_4		expressed protein
LOC_Os01g49740	-0.0931776	0.03844	C70_4		expressed protein
LOC_Os01g49730	0.0336076	0.175775	C70_4		expressed protein
LOC_Os01g49720	1.44006	1.5261	C70_4		glutathione S-transferase putative expressed
LOC_Os01g49710	0.472088	0.930547	C70_4		glutathione S-transferase putative expressed
LOC_Os07g18162	0.618292	0.851851	C695_4	0.166667	aldehyde oxidase putative expressed
LOC_Os07g18158	0.914784	1.29345	C695_4		aldehyde oxidase putative expressed
LOC_Os07g18154	0.509584	1.22264	C695_4		aldehyde oxidase 4 putative expressed
LOC_Os07g18130	#N/A	#N/A	C695_4		expressed protein
LOC_Os07g18120	0.162907	0.0563191	C695_4		aldehyde oxidase putative expressed
LOC_Os07g18110	-0.377628	0.293755	C695_4		expressed protein
LOC_Os07g18070	1.14722	4.28118	C695_4		expressed protein
LOC_Os07g18050	0.00579929	0.0510383	C695_4		RNA-binding motif protein putative expressed
LOC_Os07g18040	#N/A	#N/A	C695_4		expressed protein
LOC_Os07g17970	1.37438	1.21111	C695_4		AMP-binding domain containing protein expressed
LOC_Os07g17900	#N/A	#N/A	C695_4		hypothetical protein
LOC_Os07g17770	#N/A	#N/A	C695_4		tryptophanyl-tRNA synthetase cytoplasmic putative expressed
LOC_Os07g13880	#N/A	#N/A	C692_4	0.176471	soluble starch synthase 2-3 chloroplast precursor putative expressed
LOC_Os07g13870	-4.45423	0.202837	C692_4		OsFBX229 - F-box domain containing protein expressed
LOC_Os07g13840	#N/A	#N/A	C692_4		expressed protein
LOC_Os07g13834	0.314201	0.305549	C692_4		expressed protein
LOC_Os07g13830	1.65891	-0.0825749	C692_4		OsFBX228 - F-box domain containing protein expressed
LOC_Os07g13810	0.396278	0.241259	C692_4		cytokinin-N-glucosyltransferase 1 putative expressed
LOC_Os07g13800	-1.30816	0.650055	C692_4		cytokinin-N-glucosyltransferase putative expressed
LOC_Os07g13790	0.541786	2.65949	C692_4		hypothetical protein
LOC_Os07g13780	1.95459	4.13687	C692_4		cytokinin-O-glucosyltransferase 2 putative expressed
LOC_Os07g13770	1.424	3.66266	C692_4		UDP-glucoronosyl and UDP-glucosyl transferase domain containing protein expressed
LOC_Os07g13728	#N/A	#N/A	C692_4		hypothetical protein
LOC_Os07g13719	#N/A	#N/A	C692_4		hypothetical protein
LOC_Os07g13660	-0.0804809	0.346361	C692_4		UDP-glucoronosyl and UDP-glucosyl transferase domain containing protein expressed
LOC_Os07g13634	0.218249	0.421788	C692_4		cytokinin-N-glucosyltransferase 1 putative expressed
LOC_Os07g13600	0.287593	0.3858	C692_4		expressed protein
LOC_Os07g13590	-0.630691	-0.498319	C692_4		expressed protein
LOC_Os07g13580	5.17649	5.13887	C692_4		glucan endo-1 3-beta-glucosidase precursor putative expressed
LOC_Os07g10240	0.784343	0.225918	C689_4	0.25	anthocyanidin 3-O-glucosyltransferase putative expressed
LOC_Os07g10230	-4.89978	-4.97246	C689_4		glucosyltransferase putative expressed
LOC_Os07g10220	#N/A	#N/A	C689_4		anthocyanidin 3-O-glucosyltransferase putative expressed
LOC_Os07g10210	#N/A	#N/A	C689_4		expressed protein
LOC_Os07g10200	#N/A	#N/A	C689_4		expressed protein
LOC_Os07g10190	-0.357739	-0.0598815	C689_4		glucosyltransferase putative expressed
LOC_Os07g10180	#N/A	#N/A	C689_4		expressed protein
LOC_Os07g10170	1.30281	1.52533	C689_4		expressed protein
LOC_Os07g10160	-6.90847	-3.63489	C689_4		glucosyltransferase putative expressed
LOC_Os07g10150	-0.0692305	0.0740059	C689_4		coatomer subunit gamma-2 putative expressed
LOC_Os07g10139	0.530135	0.21122	C689_4		expressed protein
LOC_Os07g10130	0.161938	0.201705	C689_4		squalene synthetase putative expressed
LOC_Os07g07060	-0.0438155	-0.0432497	C685_4	0.12	prolyl-tRNA synthetase putative expressed
LOC_Os07g07050	-0.119664	-0.426011	C685_4		aldehyde oxidase putative expressed
LOC_Os07g07040	0.2355	0.429211	C685_4		erythrocyte binding protein 3 putative expressed
LOC_Os07g07020	0.087496	-0.0674208	C685_4		mediator of RNA polymerase II transcription subunit 31 putative expressed
LOC_Os07g07010	-0.28129	-0.29862	C685_4		glucosyltransferase putative expressed
LOC_Os07g07000	-0.414523	-0.055083	C685_4		syntaxin putative expressed
LOC_Os07g06990	-0.21588	0.151609	C685_4		expressed protein
LOC_Os07g06980	0.148905	-0.0459963	C685_4		histone deacetylase putative expressed
LOC_Os07g06970	-0.183712	0.118329	C685_4		HEN1 putative expressed
LOC_Os07g06960	0.716619	1.1339	C685_4		pentatricopeptide putative expressed
LOC_Os07g06950	0.00820276	-0.0196744	C685_4		ubiquitin carboxyl-terminal hydrolase putative expressed
LOC_Os07g06940	0.0919803	0.137412	C685_4		valyl-tRNA synthetase putative expressed
LOC_Os07g06930	#N/A	#N/A	C685_4		hypothetical protein
LOC_Os07g06900	0.233149	-0.677589	C685_4		OsFBLD3 - F-box LRR and FBD domain containing protein expressed
LOC_Os07g06890	-0.170372	-0.0953625	C685_4		FAD-linked oxidoreductase protein putative expressed
LOC_Os07g06880	1.20906	1.95934	C685_4		gibberellin receptor GID1L2 putative expressed
LOC_Os07g06870	#N/A	#N/A	C685_4		hypothetical protein
LOC_Os07g06860	1.67739	1.15893	C685_4		gibberellin receptor GID1L2 putative expressed
LOC_Os07g06850	0.175812	0.583003	C685_4		gibberellin receptor GID1L2 putative expressed
LOC_Os07g06840	0.172651	0.26523	C685_4		gibberellin receptor GID1L2 putative expressed
LOC_Os07g06834	6.56961	5.95912	C685_4		expressed protein
LOC_Os07g06830	0.0373538	0.165557	C685_4		gibberellin receptor GID1L2 putative expressed
LOC_Os07g06820	-0.120447	-0.175739	C685_4		serine Fthreonine-protein kinase RIO-like putative expressed
LOC_Os07g06810	-1.41079	0.479973	C685_4		expressed protein
LOC_Os07g06800	0.119303	0.313846	C685_4		3-oxo-5-alpha-steroid 4-dehydrogenase putative expressed
LOC_Os06g39780	-2.25996	-1.47065	C649_4	0.285714	cytochrome P450 putative expressed
LOC_Os06g39760	-0.0925412	-0.0120836	C649_4		WD domain G-beta repeat domain containing protein expressed
LOC_Os06g39756	-1.21379	-1.74934	C649_4		ATP synthase epsilon chain putative expressed
LOC_Os06g39752	0.631263	-0.0609646	C649_4		expressed protein
LOC_Os06g39750	-0.382056	-0.0375647	C649_4		3-ketoacyl-CoA synthase putative expressed
LOC_Os06g39748	0.267229	-0.412579	C649_4		expressed protein
LOC_Os06g39740	0.847168	-0.0934814	C649_4		ATP synthase subunit beta putative expressed
LOC_Os06g37364	-0.821905	-0.697733	C645_4	0.142857	cytochrome P450 putative expressed
LOC_Os06g37330	-3.32268	-1.28015	C645_4		cytochrome P450 putative expressed
LOC_Os06g37320	#N/A	#N/A	C645_4		expressed protein
LOC_Os06g37300	1.07844	1.42891	C645_4		cytochrome P450 putative expressed
LOC_Os06g37280	6.48899	4.4306	C645_4		expressed protein
LOC_Os06g37270	#N/A	#N/A	C645_4		expressed protein
LOC_Os06g37240	#N/A	#N/A	C645_4		expressed protein
LOC_Os06g37224	-0.441087	0.6126	C645_4		cytochrome P450 putative expressed
LOC_Os06g37210	#N/A	#N/A	C645_4		expressed protein
LOC_Os06g37200	#N/A	#N/A	C645_4		expressed protein
LOC_Os06g37190	#N/A	#N/A	C645_4		expressed protein
LOC_Os06g37180	0.0310951	0.0175341	C645_4		ATP synthase putative expressed
LOC_Os06g37170	#N/A	#N/A	C645_4		expressed protein
LOC_Os06g37160	0.156541	0.267178	C645_4		transmembrane 9 superfamily member putative expressed
LOC_Os06g37150	-2.39004	-5.68314	C645_4		L-ascorbate oxidase precursor putative expressed
LOC_Os06g37130	#N/A	#N/A	C645_4		expressed protein
LOC_Os06g37080	-0.931306	-0.584525	C645_4		L-ascorbate oxidase precursor putative expressed
LOC_Os06g37070	-0.12683	-0.071643	C645_4		expressed protein
LOC_Os06g37020	-1.4489	-1.15063	C645_4		expressed protein
LOC_Os06g37010	-0.509512	-0.812999	C645_4		metal cation transporter putative expressed
LOC_Os06g37000	0.175334	0.125522	C645_4		RNA recognition motif containing protein expressed
LOC_Os06g36990	-0.22941	-0.109168	C645_4		phospholipid-transporting ATPase 4 putative expressed
LOC_Os06g36960	#N/A	#N/A	C645_4		expressed protein
LOC_Os06g36940	0.556573	0.863119	C645_4		expressed protein
LOC_Os06g36930	#N/A	#N/A	C645_4		HSF-type DNA-binding domain containing protein expressed
LOC_Os06g36920	-1.31299	-0.619663	C645_4		cytochrome P450 putative expressed
LOC_Os06g36910	-0.877775	-0.0842968	C645_4		pentatricopeptide putative expressed
LOC_Os06g36890	0.0457306	0.349947	C645_4		glycosyl transferase group 1 domain containing protein expressed
LOC_Os06g36880	0.742021	1.5403	C645_4		cysteine synthase putative expressed
LOC_Os06g36850	#N/A	#N/A	C645_4		cysteine synthase putative expressed
LOC_Os06g36840	-0.151381	-0.0629763	C645_4		cysteine synthase putative expressed
LOC_Os06g36830	-0.171655	-0.0779067	C645_4		cysteine synthase mitochondrial precursor putative expressed
LOC_Os06g36820	#N/A	#N/A	C645_4		cysteine synthase putative expressed
LOC_Os06g36810	#N/A	#N/A	C645_4		expressed protein
LOC_Os06g36800	-0.376421	-0.0220613	C645_4		O-acyltransferase putative expressed
LOC_Os01g46430	#N/A	#N/A	C63_4	0.111111	glycosyl transferase group 1 domain containing protein expressed
LOC_Os01g46420	#N/A	#N/A	C63_4		expressed protein
LOC_Os01g46410	#N/A	#N/A	C63_4		leaf senescence related protein putative expressed
LOC_Os01g46400	-0.757135	-0.415178	C63_4		expressed protein
LOC_Os01g46390	5.28185	0	C63_4		DUF538 domain containing protein putative expressed
LOC_Os01g46380	0.301358	0.209532	C63_4		ketol-acid reductoisomerase chloroplast precursor putative expressed
LOC_Os01g46370	-0.17956	-0.518614	C63_4		lipase class 3 family protein putative expressed
LOC_Os01g46360	#N/A	#N/A	C63_4		expressed protein
LOC_Os01g46350	#N/A	#N/A	C63_4		proteins of unknown function domain containing protein expressed
LOC_Os01g46340	#N/A	#N/A	C63_4		chloroplast unusual positioning protein putative expressed
LOC_Os01g46300	#N/A	#N/A	C63_4		hypothetical protein
LOC_Os01g46290	#N/A	#N/A	C63_4		lipase putative expressed
LOC_Os01g46280	0	6.35023	C63_4		expressed protein
LOC_Os01g46270	5.16772	5.21369	C63_4		wax synthase isoform 3 putative expressed
LOC_Os01g46260	1.88704	1.42323	C63_4		expressed protein
LOC_Os01g46250	#N/A	#N/A	C63_4		lipase putative expressed
LOC_Os01g46240	0.0655846	-0.184619	C63_4		lipase class 3 family protein putative expressed
LOC_Os01g46230	0.302465	0.509082	C63_4		tetratricopeptide-like helical putative expressed
LOC_Os01g46220	#N/A	#N/A	C63_4		GDSL-like lipase Facylhydrolase putative expressed
LOC_Os01g46210	#N/A	#N/A	C63_4		GDSL-like lipase Facylhydrolase putative expressed
LOC_Os01g46169	-0.707404	-0.631047	C63_4		GDSL-like lipase Facylhydrolase putative expressed
LOC_Os01g46140	-0.203569	-0.542221	C63_4		expressed protein
LOC_Os01g46130	-1.15866	-1.00724	C63_4		expressed protein
LOC_Os01g46120	0.204965	-0.634657	C63_4		GDSL-like lipase Facylhydrolase putative expressed
LOC_Os01g46090	#N/A	#N/A	C63_4		GDSL-like lipase Facylhydrolase putative expressed
LOC_Os01g46080	-0.331221	-0.387719	C63_4		GDSL-like lipase Facylhydrolase putative expressed
LOC_Os01g46070	-0.375009	-0.228607	C63_4		lactate Fmalate dehydrogenase putative expressed
LOC_Os01g45350	-0.806122	-3.17586	C62_4	0.0833333	exostosin family protein putative expressed
LOC_Os01g45340	#N/A	#N/A	C62_4		expressed protein
LOC_Os01g45320	#N/A	#N/A	C62_4		zinc finger family protein putative expressed
LOC_Os01g45274	-0.138781	0.366149	C62_4		carbonic anhydrase chloroplast precursor putative expressed
LOC_Os01g45260	#N/A	#N/A	C62_4		expressed protein
LOC_Os01g45250	0.100578	0.291755	C62_4		DUF1645 domain containing protein putative expressed
LOC_Os01g45200	0.109658	0.294507	C62_4		cinnamoyl-CoA reductase-related putative expressed
LOC_Os01g45160	-4.7437	-3.40782	C62_4		expressed protein
LOC_Os01g45150	#N/A	#N/A	C62_4		expressed protein
LOC_Os01g45140	-0.408435	-0.319689	C62_4		anthocyanin 3-O-beta-glucosyltransferase putative expressed
LOC_Os01g45130	#N/A	#N/A	C62_4		hypothetical protein
LOC_Os01g45120	#N/A	#N/A	C62_4		expressed protein
LOC_Os01g45110	-2.69607	-2.94006	C62_4		anthocyanin 3-O-beta-glucosyltransferase putative expressed
LOC_Os01g45090	0.440665	-0.450459	C62_4		MYB family transcription factor putative expressed
LOC_Os01g45080	#N/A	#N/A	C62_4		expressed protein
LOC_Os01g45070	-0.0563121	0.0389276	C62_4		peptide deformylase putative expressed
LOC_Os01g45060	-0.866788	0.533625	C62_4		polygalacturonase putative expressed
LOC_Os01g45040	#N/A	#N/A	C62_4		Leucine rich repeat N-terminal domain containing protein putative expressed
LOC_Os01g45020	0.374663	0.429716	C62_4		F-box protein interaction domain containing protein expressed
LOC_Os01g45010	#N/A	#N/A	C62_4		expressed protein
LOC_Os01g44980	-0.155669	0.146144	C62_4		peptide deformylase putative expressed
LOC_Os01g44970	0.149118	-0.926936	C62_4		polygalacturonase putative expressed
LOC_Os01g44960	-5.31467	-0.195894	C62_4		hydrolase alpha Fbeta fold family domain containing protein expressed
LOC_Os01g44950	-0.35819	-0.115208	C62_4		AMP-binding enzyme putative expressed
LOC_Os06g04200	-0.98772	-0.146592	C602_4	0.181818	starch synthase putative expressed
LOC_Os06g04195	-0.0362119	-0.404109	C602_4		expressed protein
LOC_Os06g04190	1.04197	1.44386	C602_4		rad1 putative expressed
LOC_Os06g04169	#N/A	#N/A	C602_4		hydrolase alpha Fbeta fold family domain containing protein expressed
LOC_Os06g04150	-0.147669	0.523128	C602_4		magnesium-protoporphyrin O-methyltransferase putative expressed
LOC_Os06g04140	0.0347405	0.157017	C602_4		expressed protein
LOC_Os06g04130	0.185048	0.0871674	C602_4		lung seven transmembrane domain containing protein putative expressed
LOC_Os06g04120	5.48204	4.5171	C602_4		hypothetical protein
LOC_Os06g04090	-0.7466	-0.332806	C602_4		no apical meristem protein putative expressed
LOC_Os06g04080	0.549021	-0.681633	C602_4		glycosyl hydrolases family 17 putative expressed
LOC_Os06g04070	0.0285713	0.0834217	C602_4		pyridoxal-dependent decarboxylase protein putative expressed
LOC_Os05g47545	-1.52245	-1.12194	C591_4	0.285714	expressed protein
LOC_Os05g47540	-1.54633	-1.46574	C591_4		CPuORF26 - conserved peptide uORF-containing transcript expressed
LOC_Os05g47530	-0.401158	-0.331166	C591_4		Divergent PAP2 family domain containing protein expressed
LOC_Os05g47520	-0.332227	-0.1124	C591_4		expressed protein
LOC_Os05g47510	-0.115635	-0.117628	C591_4		pentatricopeptide putative expressed
LOC_Os05g47500	-0.330677	-0.68771	C591_4		MDR-like ABC transporter putative expressed
LOC_Os05g47490	-0.434413	-0.0437979	C591_4		MDR-like ABC transporter putative expressed
LOC_Os05g45300	-0.0502615	0.0477469	C586_4	0.157895	enoyl-CoA hydratase Fisomerase family protein putative expressed
LOC_Os05g45290	#N/A	#N/A	C586_4		expressed protein
LOC_Os05g45280	0.0868633	0.0173096	C586_4		protein of unknown function DUF502 domain containing protein expressed
LOC_Os05g45270	0.199596	-0.0936819	C586_4		ribosomal L9 putative expressed
LOC_Os05g45260	#N/A	#N/A	C586_4		expressed protein
LOC_Os05g45240	#N/A	#N/A	C586_4		flavin monooxygenase putative expressed
LOC_Os05g45230	#N/A	#N/A	C586_4		WRKY58 expressed
LOC_Os05g45220	0.473713	0.361119	C586_4		50S ribosomal protein L20 putative expressed
LOC_Os05g45210	-0.391485	0.282602	C586_4		respiratory burst oxidase putative expressed
LOC_Os05g45200	1.27676	1.44299	C586_4		anthocyanidin 5 3-O-glucosyltransferase putative expressed
LOC_Os05g45180	#N/A	#N/A	C586_4		anthocyanidin 5 3-O-glucosyltransferase putative expressed
LOC_Os05g45170	6.43709	5.95654	C586_4		glucosyl transferase putative expressed
LOC_Os05g45150	#N/A	#N/A	C586_4		anthocyanidin 5 3-O-glucosyltransferase putative expressed
LOC_Os05g45140	#N/A	#N/A	C586_4		glucosyl transferase putative expressed
LOC_Os05g45120	#N/A	#N/A	C586_4		anthocyanidin 5 3-O-glucosyltransferase putative expressed
LOC_Os05g45110	1.11058	1.17158	C586_4		anthocyanidin 5 3-O-glucosyltransferase putative expressed
LOC_Os05g45100	0.269322	-0.329745	C586_4		anthocyanidin 5 3-O-glucosyltransferase putative expressed
LOC_Os05g45090	0.855544	0.704981	C586_4		anthocyanidin 5 3-O-glucosyltransferase putative expressed
LOC_Os05g45080	0.350002	0.222751	C586_4		anthocyanidin 5 3-O-glucosyltransferase putative expressed
LOC_Os05g35520	-0.447451	0.106377	C573_4	0.0769231	deoxynucleoside kinase family putative expressed
LOC_Os05g35510	#N/A	#N/A	C573_4		expressed protein
LOC_Os05g35500	-1.97882	-2.00492	C573_4		MYB family transcription factor putative expressed
LOC_Os05g35490	#N/A	#N/A	C573_4		hypothetical protein
LOC_Os05g35480	#N/A	#N/A	C573_4		anthranilate phosphoribosyltransferase putative expressed
LOC_Os05g35470	-1.25073	-0.656432	C573_4		dienelactone hydrolase family protein expressed
LOC_Os05g35460	-0.158129	-0.017168	C573_4		patellin protein putative expressed
LOC_Os05g35450	#N/A	#N/A	C573_4		hypothetical protein
LOC_Os05g35444	-0.179903	0.0417034	C573_4		expressed protein
LOC_Os05g35440	-0.281389	-0.171223	C573_4		serine hydroxymethyltransferase mitochondrial precursor putative expressed
LOC_Os05g35430	0.806208	0.792796	C573_4		expressed protein
LOC_Os05g35420	0.783172	-0.161325	C573_4		expressed protein
LOC_Os05g35410	0.617383	0.622032	C573_4		potassium channel AKT2 F3 putative expressed
LOC_Os05g35400	#N/A	#N/A	C573_4		DnaK family protein putative expressed
LOC_Os05g35380	#N/A	#N/A	C573_4		universal stress protein domain containing protein putative expressed
LOC_Os05g35370	#N/A	#N/A	C573_4		expressed protein
LOC_Os05g35360	0.736208	0.779926	C573_4		beta-galactosidase 7 precursor putative expressed
LOC_Os05g35350	#N/A	#N/A	C573_4		hypothetical protein
LOC_Os05g35340	-4.63666	-1.15235	C573_4		expressed protein
LOC_Os05g35330	#N/A	#N/A	C573_4		ribulose bisphosphate carboxylase large chain precursor putative expressed
LOC_Os05g35320	#N/A	#N/A	C573_4		ATP synthase like protein putative expressed
LOC_Os05g35310	#N/A	#N/A	C573_4		ankyrin repeat family protein putative expressed
LOC_Os05g35300	#N/A	#N/A	C573_4		expressed protein
LOC_Os05g35290	-1.25497	0.0248499	C573_4		phenylalanine ammonia-lyase putative expressed
LOC_Os05g35274	-0.0307437	-0.0816623	C573_4		RNA recognition motif containing protein putative expressed
LOC_Os05g35266	-0.00401866	-0.302393	C573_4		galactosyltransferase putative expressed
LOC_Os05g23950	0.826391	0.95841	C557_4	0.2	TRAF-type zinc finger family protein expressed
LOC_Os05g23940	0.282547	0.154362	C557_4		transcription initiation factor IIB putative expressed
LOC_Os05g23924	1.8123	2.61993	C557_4		glycosyl hydrolase family 10 protein putative expressed
LOC_Os05g23910	#N/A	#N/A	C557_4		histone-like transcription factor and archaeal histone putative expressed
LOC_Os05g23900	#N/A	#N/A	C557_4		expressed protein
LOC_Os05g23880	0.0457646	0.486744	C557_4		lipoxygenase putative expressed
LOC_Os05g23860	-0.00533303	0.159891	C557_4		rab GDP dissociation inhibitor alpha putative expressed
LOC_Os05g23850	-0.0598942	0.0495122	C557_4		expressed protein
LOC_Os05g23840	0.131661	0.0111271	C557_4		expressed protein
LOC_Os05g23830	1.82251	2.81159	C557_4		endo-1 4-beta-xylanase putative expressed
LOC_Os04g56950	2.37407	1.48285	C525_4	0.333333	jasmonate O-methyltransferase putative expressed
LOC_Os04g56939	-0.224694	-0.153472	C525_4		expressed protein
LOC_Os04g56930	1.06264	1.93178	C525_4		glycosyl hydrolases putative expressed
LOC_Os04g56920	#N/A	#N/A	C525_4		glycosyl hydrolases putative expressed
LOC_Os04g56910	-8.03935	0.532931	C525_4		transferase family protein putative expressed
LOC_Os04g56900	#N/A	#N/A	C525_4		transferase family protein putative expressed
LOC_Os04g52510	0	5.76748	C515_4	0.0606061	glucosyltransferase putative expressed
LOC_Os04g52504	-0.57371	-0.359753	C515_4		adhesive Fproline-rich protein putative expressed
LOC_Os04g52500	-0.131437	-0.158576	C515_4		lecithine cholesterol acyltransferase putative expressed
LOC_Os04g52479	0.302277	0.271917	C515_4		peptidase trypsin-like serine and cysteine proteases putative expressed
LOC_Os04g52450	-0.0818317	-0.290156	C515_4		aminotransferase putative expressed
LOC_Os04g52440	#N/A	#N/A	C515_4		aminotransferase putative expressed
LOC_Os04g52420	0	9.99267	C515_4		expressed protein
LOC_Os04g52410	-0.194969	0.24936	C515_4		OsMADS31 - MADS-box family gene with MIKCc type-box expressed
LOC_Os04g52400	-0.00873826	0.0885603	C515_4		oxidoreductase short chain dehydrogenase Freductase family protein putative expressed
LOC_Os04g52390	1.07345	0.373883	C515_4		potassium transporter putative expressed
LOC_Os04g52380	-0.0427221	-0.0281686	C515_4		methyl-CpG binding domain containing protein putative expressed
LOC_Os04g52370	-0.840834	-0.71128	C515_4		UTP--glucose-1-phosphate uridylyltransferase putative expressed
LOC_Os04g52361	0.233245	0.073131	C515_4		ribosomal protein S17 putative expressed
LOC_Os04g52340	0.148742	0.096781	C515_4		expressed protein
LOC_Os04g52330	0.106594	-0.0014258	C515_4		expressed protein
LOC_Os04g52320	-1.22573	0.423749	C515_4		QRT3 putative expressed
LOC_Os04g52310	-1.21431	-1.17265	C515_4		metal cation transporter putative expressed
LOC_Os04g52300	-0.423947	-0.493016	C515_4		expressed protein
LOC_Os04g52290	-0.0392436	-0.00536102	C515_4		PPR repeat domain containing protein putative expressed
LOC_Os04g52280	#N/A	#N/A	C515_4		dehydrogenase putative expressed
LOC_Os04g52270	-0.348335	0.192279	C515_4		coatomer subunit epsilon putative expressed
LOC_Os04g52260	-0.649108	0.551248	C515_4		LTPL124 - Protease inhibitor Fseed storage FLTP family protein precursor expressed
LOC_Os04g52250	0.841741	1.66339	C515_4		LTPL123 - Protease inhibitor Fseed storage FLTP family protein precursor expressed
LOC_Os04g52240	-0.102465	-3.95727	C515_4		terpene synthase putative expressed
LOC_Os04g52230	-0.145356	-0.1506	C515_4		ent-kaurene synthase chloroplast precursor putative expressed
LOC_Os04g52220	#N/A	#N/A	C515_4		expressed protein
LOC_Os04g52210	-5.89989	-5.97258	C515_4		terpene synthase putative expressed
LOC_Os04g52200	0.207106	0.0339626	C515_4		RNA recognition motif containing protein putative expressed
LOC_Os04g52190	-0.363889	0.0724765	C515_4		vacuolar-sorting receptor precursor putative expressed
LOC_Os04g52180	0.169856	0.170879	C515_4		expressed protein
LOC_Os04g52164	-0.521585	-0.0902743	C515_4		transferase family protein putative expressed
LOC_Os04g52140	0.182266	0.303336	C515_4		protein kinase domain containing protein expressed
LOC_Os04g52130	0.0348003	0.104109	C515_4		coproporphyrinogen III oxidase chloroplast precursor putative expressed
LOC_Os04g47020	0.166906	0.194105	C507_4	0.133333	genetic modifier putative expressed
LOC_Os04g47010	-0.0810294	1.39107	C507_4		expressed protein
LOC_Os04g47000	5.02664	0	C507_4		expressed protein
LOC_Os04g46990	0.679283	0.724133	C507_4		cis-zeatin O-glucosyltransferase putative expressed
LOC_Os04g46980	-0.182637	-0.146929	C507_4		cis-zeatin O-glucosyltransferase putative expressed
LOC_Os04g46970	-0.782122	-0.454207	C507_4		glucosyltransferase putative expressed
LOC_Os04g46960	0.0558714	-0.0109066	C507_4		glutathione peroxidase domain containing protein expressed
LOC_Os04g46950	0.512221	0.644244	C507_4		expressed protein
LOC_Os04g46940	-1.24551	-1.0205	C507_4		copper-transporting ATPase 3 putative expressed
LOC_Os04g46930	-0.00959196	-0.0497667	C507_4		serine racemase putative expressed
LOC_Os04g46920	0.106726	-0.00634816	C507_4		zinc knuckle domain containing protein expressed
LOC_Os04g46910	-4.88967	-4.96234	C507_4		actin-depolymerizing factor putative expressed
LOC_Os04g46894	-0.283698	-0.200517	C507_4		beige FBEACH domain containing protein expressed
LOC_Os04g46892	-0.250396	-0.0919444	C507_4		WD domain G-beta repeat domain containing protein expressed
LOC_Os04g46880	0.215524	-0.114588	C507_4		transporter major facilitator family putative expressed
LOC_Os04g44460	#N/A	#N/A	C503_4	0.1875	sulfotransferase domain containing protein expressed
LOC_Os04g44440	#N/A	#N/A	C503_4		TCP family transcription factor putative expressed
LOC_Os04g44430	-0.46077	-0.423705	C503_4		transporter major facilitator family putative expressed
LOC_Os04g44420	#N/A	#N/A	C503_4		isochorismatase family protein putative expressed
LOC_Os04g44410	5.282	4.2105	C503_4		OsSCP25 - Putative Serine Carboxypeptidase homologue expressed
LOC_Os04g44400	-0.462941	-0.0622812	C503_4		OsClp7 - Putative Clp protease homologue expressed
LOC_Os04g44390	#N/A	#N/A	C503_4		expressed protein
LOC_Os04g44380	#N/A	#N/A	C503_4		expressed protein
LOC_Os04g44354	-2.32373	-2.213	C503_4		UDP-glucoronosyl and UDP-glucosyl transferase domain containing protein expressed
LOC_Os04g44340	-0.234274	-0.237971	C503_4		expressed protein
LOC_Os04g44290	-0.197648	0.060533	C503_4		expressed protein
LOC_Os04g44280	#N/A	#N/A	C503_4		OsRR5 type-A response regulator expressed
LOC_Os04g44260	#N/A	#N/A	C503_4		thioredoxin reductase 2 putative expressed
LOC_Os04g44250	0.46163	0.368305	C503_4		cytokinin-O-glucosyltransferase 3 putative expressed
LOC_Os04g44240	0.0976002	-0.176044	C503_4		cytokinin-O-glucosyltransferase 3 putative expressed
LOC_Os04g44230	-5.61856	-2.35412	C503_4		cytokinin dehydrogenase precursor putative expressed
LOC_Os01g03750	-0.576774	-0.216171	C5_4	0.1875	expressed protein
LOC_Os01g03740	0.163849	-0.508165	C5_4		nuclease PA3 putative expressed
LOC_Os01g03730	1.20315	0.332719	C5_4		nuclease PA3 putative expressed
LOC_Os01g03720	-1.33616	-1.23845	C5_4		MYB family transcription factor putative expressed
LOC_Os01g03710	0.414286	-0.0100963	C5_4		mannose-6-phosphate isomerase putative expressed
LOC_Os01g03690	-0.370315	0.158558	C5_4		TKL_IRAK_DUF26-lg.1 - DUF26 kinases have homology to DUF26 containing loci expressed
LOC_Os01g03680	-2.19842	-3.5051	C5_4		BBTI8 - Bowman-Birk type bran trypsin inhibitor precursor expressed
LOC_Os01g03670	3.60258	5.36944	C5_4		dihydroflavonol-4-reductase putative expressed
LOC_Os01g03660	-0.0378627	-0.206054	C5_4		MYB family transcription factor putative expressed
LOC_Os01g03650	-0.12702	-0.15284	C5_4		sufB FsufD domain containing protein putative expressed
LOC_Os01g03640	#N/A	#N/A	C5_4		multicopper oxidase domain containing protein expressed
LOC_Os01g03630	#N/A	#N/A	C5_4		multicopper oxidase domain containing protein expressed
LOC_Os01g03620	#N/A	#N/A	C5_4		multicopper oxidase domain containing protein expressed
LOC_Os01g03570	-0.553668	-0.61748	C5_4		transcription factor X1 putative expressed
LOC_Os01g03549	-0.779924	-0.356984	C5_4		multi-copper oxidase type I family protein putative expressed
LOC_Os01g03530	-0.54645	-0.0757076	C5_4		multicopper oxidase domain containing protein expressed
LOC_Os04g38600	-0.133148	0.258324	C494_4	0.285714	glyceraldehyde-3-phosphate dehydrogenase putative expressed
LOC_Os04g38580	-5.47124	0.200685	C494_4		expressed protein
LOC_Os04g38570	2.83473	3.457	C494_4		multidrug resistance protein putative expressed
LOC_Os04g38560	#N/A	#N/A	C494_4		pectinesterase putative expressed
LOC_Os04g38550	#N/A	#N/A	C494_4		expressed protein
LOC_Os04g38540	1.22639	1.267	C494_4		aldose 1-epimerase putative expressed
LOC_Os04g38530	-0.264656	0.06769	C494_4		aldose 1-epimerase putative expressed
LOC_Os04g27540	6.23469	3.94287	C477_4	0.137931	terpene synthase putative expressed
LOC_Os04g27530	#N/A	#N/A	C477_4		expressed protein
LOC_Os04g27480	#N/A	#N/A	C477_4		terpene synthase 7 putative
LOC_Os04g27470	#N/A	#N/A	C477_4		terpene synthase 8 putative
LOC_Os04g27430	#N/A	#N/A	C477_4		terpene synthase putative expressed
LOC_Os04g27410	#N/A	#N/A	C477_4		MYB family transcription factor putative expressed
LOC_Os04g27400	#N/A	#N/A	C477_4		terpene synthase putative expressed
LOC_Os04g27370	#N/A	#N/A	C477_4		hypothetical protein
LOC_Os04g27340	-2.01163	-3.95668	C477_4		terpene synthase putative expressed
LOC_Os04g27330	#N/A	#N/A	C477_4		hypothetical protein
LOC_Os04g27300	#N/A	#N/A	C477_4		expressed protein
LOC_Os04g27250	-0.218029	-0.659808	C477_4		expressed protein
LOC_Os04g27200	#N/A	#N/A	C477_4		expressed protein
LOC_Os04g27190	-5.1048	-5.17747	C477_4		terpene synthase putative expressed
LOC_Os04g27096	-0.159318	0.119906	C477_4		expressed protein
LOC_Os04g27090	#N/A	#N/A	C477_4		expressed protein
LOC_Os04g27080	#N/A	#N/A	C477_4		hypothetical protein
LOC_Os04g27070	#N/A	#N/A	C477_4		terpene synthase putative expressed
LOC_Os04g27060	-0.433253	-1.67876	C477_4		oxidoreductase aldo Fketo reductase family protein putative expressed
LOC_Os04g27050	#N/A	#N/A	C477_4		expressed protein
LOC_Os04g27020	0.76068	0.163398	C477_4		cytochrome P450 putative expressed
LOC_Os04g27010	1.25417	0.864732	C477_4		hypothetical protein
LOC_Os04g26980	#N/A	#N/A	C477_4		terpene synthase putative expressed
LOC_Os04g26960	#N/A	#N/A	C477_4		terpene synthase putative expressed
LOC_Os04g26930	#N/A	#N/A	C477_4		expressed protein
LOC_Os04g26920	0.718377	0.648092	C477_4		oxidoreductase aldo Fketo reductase family protein putative expressed
LOC_Os04g26910	0.130818	0.229124	C477_4		oxidoreductase aldo Fketo reductase family protein putative expressed
LOC_Os04g26890	1.17504	1.19224	C477_4		IN2-2 protein putative expressed
LOC_Os04g26870	0.525564	1.00666	C477_4		oxidoreductase aldo Fketo reductase family protein putative expressed
LOC_Os04g21160	#N/A	#N/A	C474_4	0.153846	triacylglycerol lipase 1 precursor putative expressed
LOC_Os04g21130	4.37483	4.71787	C474_4		F-box protein PP2-B1 putative expressed
LOC_Os04g21120	4.60358	4.17656	C474_4		expressed protein
LOC_Os04g21110	1.05506	0.897487	C474_4		phosphoribulokinase FUridine kinase family protein expressed
LOC_Os04g21050	0.142845	1.30454	C474_4		expressed protein
LOC_Os04g21020	#N/A	#N/A	C474_4		expressed protein
LOC_Os04g20990	-0.182469	-0.119767	C474_4		tRNA-dihydrouridine synthase putative expressed
LOC_Os04g20960	0.565111	-0.0544703	C474_4		expressed protein
LOC_Os04g20930	-1.87086	-0.537422	C474_4		expressed protein
LOC_Os04g20920	0.135651	-0.171047	C474_4		H-BTB2 - Bric-a-Brac Tramtrack Broad Complex BTB domain with H family conserved sequence expressed
LOC_Os04g20910	#N/A	#N/A	C474_4		expressed protein
LOC_Os04g20880	0.125362	0.706958	C474_4		wax synthase isoform 1 putative expressed
LOC_Os04g20810	0.0713425	0.319599	C474_4		receptor protein kinase putative expressed
LOC_Os04g14790	-0.145871	-0.293442	C469_4	0.25	FAD dependent oxidoreductase domain containing protein expressed
LOC_Os04g14760	0.0635461	0.00144395	C469_4		phosphoglycerate mutase putative expressed
LOC_Os04g14750	-0.632858	-0.678945	C469_4		expressed protein
LOC_Os04g14740	#N/A	#N/A	C469_4		expressed protein
LOC_Os04g14730	0.594595	0.552038	C469_4		expressed protein
LOC_Os04g14710	-0.244822	-0.741673	C469_4		flavin-containing monooxygenase family protein putative expressed
LOC_Os04g14690	1.56196	1.34694	C469_4		flavin-containing monooxygenase family protein putative expressed
LOC_Os04g14680	3.7177	4.47715	C469_4		OsAPx3 - Peroxisomal Ascorbate Peroxidase encoding gene 5 8 expressed
LOC_Os01g28030	2.47879	3.26769	C46_4	0.0666667	peroxidase precursor putative expressed
LOC_Os01g27990	0.0699695	-0.29167	C46_4		NPL4 putative expressed
LOC_Os01g27980	#N/A	#N/A	C46_4		hypothetical protein
LOC_Os01g27970	#N/A	#N/A	C46_4		hypothetical protein
LOC_Os01g27940	0.0347788	-0.0338152	C46_4		cyclin-L1-1 putative expressed
LOC_Os01g27890	-0.855825	-3.38587	C46_4		cytochrome P450 putative expressed
LOC_Os01g27880	-0.158902	-0.351688	C46_4		sucrose-phosphatase putative expressed
LOC_Os01g27860	-5.89975	-0.869551	C46_4		expressed protein
LOC_Os01g27850	#N/A	#N/A	C46_4		expressed protein
LOC_Os01g27820	#N/A	#N/A	C46_4		hypothetical protein
LOC_Os01g27770	0.50895	0.697141	C46_4		expressed protein
LOC_Os01g27760	-4.89968	0.674221	C46_4		expressed protein
LOC_Os01g27750	0.0720368	0.775926	C46_4		bifunctional 3-dehydroquinate dehydratase Fshikimate dehydrogenase chloroplast precursor putative expressed
LOC_Os01g27740	-0.0818161	-0.0612101	C46_4		dnaJ domain containing protein expressed
LOC_Os01g27730	-0.173387	-0.13635	C46_4		GTPase of unknown function domain containing protein putative expressed
LOC_Os01g27720	-0.126224	-0.0290181	C46_4		E3 ubiquitin-protein ligase MGRN1 putative expressed
LOC_Os01g27710	0	5.43853	C46_4		expressed protein
LOC_Os01g27700	-0.749515	0.743944	C46_4		laccase precursor protein putative expressed
LOC_Os01g27690	0	4.96658	C46_4		expressed protein
LOC_Os01g27680	#N/A	#N/A	C46_4		expressed protein
LOC_Os01g27650	-0.702494	0.866446	C46_4		pentatricopeptide putative expressed
LOC_Os01g27630	#N/A	#N/A	C46_4		glutathione S-transferase putative expressed
LOC_Os01g27620	#N/A	#N/A	C46_4		hypothetical protein
LOC_Os01g27600	#N/A	#N/A	C46_4		expressed protein
LOC_Os01g27570	#N/A	#N/A	C46_4		expressed protein
LOC_Os01g27530	1.0559	0.500098	C46_4		expressed protein
LOC_Os01g27520	0.138296	0.126902	C46_4		tRNA synthetases class II domain containing protein expressed
LOC_Os01g27510	#N/A	#N/A	C46_4		expressed protein
LOC_Os01g27500	#N/A	#N/A	C46_4		expressed protein
LOC_Os01g27490	-4.45454	-0.0516606	C46_4		leucoanthocyanidin dioxygenase putative expressed
LOC_Os01g27480	0.42037	0.0394523	C46_4		glutathione S-transferase putative expressed
LOC_Os01g27470	#N/A	#N/A	C46_4		ubiquitin family domain containing protein expressed
LOC_Os01g27400	#N/A	#N/A	C46_4		hypothetical protein
LOC_Os01g27390	1.84889	2.80636	C46_4		glutathione S-transferase putative expressed
LOC_Os01g27380	4.91481	5.32966	C46_4		glutathione S-transferase putative expressed
LOC_Os01g27370	#N/A	#N/A	C46_4		expressed protein
LOC_Os01g27360	0.644837	0.0971467	C46_4		glutathione S-transferase putative expressed
LOC_Os01g27350	#N/A	#N/A	C46_4		CXE carboxylesterase putative expressed
LOC_Os01g27340	0.360004	1.03505	C46_4		glutathione S-transferase putative expressed
LOC_Os01g27330	#N/A	#N/A	C46_4		expressed protein
LOC_Os01g27300	#N/A	#N/A	C46_4		glutathione S-transferase GSTF1 putative expressed
LOC_Os01g27260	0.652923	0.53001	C46_4		glutathione S-transferase putative expressed
LOC_Os01g27240	0.771587	0.311152	C46_4		12-oxophytodienoate reductase putative expressed
LOC_Os01g27230	-0.356445	-0.88429	C46_4		12-oxophytodienoate reductase putative expressed
LOC_Os01g27210	-1.27152	-0.967107	C46_4		glutathione S-transferase putative expressed
LOC_Os03g58380	#N/A	#N/A	C447_4	0.181818	aldehyde oxidase 2 putative expressed
LOC_Os03g58372	#N/A	#N/A	C447_4		expressed protein
LOC_Os03g58364	#N/A	#N/A	C447_4		hypothetical protein
LOC_Os03g58350	5.3043	0	C447_4		OsIAA14 - Auxin-responsive Aux FIAA gene family member expressed
LOC_Os03g58340	0.10953	-0.0450537	C447_4		expressed protein
LOC_Os03g58330	0.182721	0.0222591	C447_4		BHLH transcription factor putative expressed
LOC_Os03g58320	-2.71374	-2.24003	C447_4		indole-3-glycerol phosphate lyase chloroplast precursor putative expressed
LOC_Os03g58300	-1.01236	-1.8471	C447_4		indole-3-glycerol phosphate lyase chloroplast precursor putative expressed
LOC_Os03g58290	0.0159135	-0.925759	C447_4		indole-3-glycerol phosphate lyase chloroplast precursor putative expressed
LOC_Os03g58280	1.22446	-0.0877985	C447_4		expressed protein
LOC_Os03g58260	0.383373	0.151103	C447_4		indole-3-glycerol phosphate lyase chloroplast precursor putative expressed
LOC_Os03g57950	1.37436	0.982697	C445_4	0.25	type I inositol-1 4 5-trisphosphate 5-phosphatase putative expressed
LOC_Os03g57940	-0.00580932	-0.0233979	C445_4		CK1_CaseinKinase_1a.4 - CK1 includes the casein kinase 1 kinases expressed
LOC_Os03g57930	#N/A	#N/A	C445_4		expressed protein
LOC_Os03g57920	#N/A	#N/A	C445_4		AN1-like zinc finger domain containing protein expressed
LOC_Os03g57910	1.27224	1.16023	C445_4		expressed protein
LOC_Os03g57900	1.66174	1.50231	C445_4		zinc finger A20 and AN1 domain-containing stress-associated protein putative expressed
LOC_Os03g57890	-0.102739	-0.0112575	C445_4		zinc finger A20 and AN1 domain-containing stress-associated protein putative expressed
LOC_Os03g57880	-0.404989	0.317428	C445_4		glucan endo-1 3-beta-glucosidase precursor putative expressed
LOC_Os01g25520	#N/A	#N/A	C44_4	0.416667	ferredoxin-nitrite reductase putative expressed
LOC_Os01g25510	#N/A	#N/A	C44_4		alpha-amylase isozyme C putative expressed
LOC_Os01g25500	-1.31236	-1.12532	C44_4		sterol carrier protein-2 putative expressed
LOC_Os01g25484	-1.17188	-1.67628	C44_4		ferredoxin--nitrite reductase putative expressed
LOC_Os01g25470	2.12077	3.51777	C44_4		flavin monooxygenase putative expressed
LOC_Os01g25460	-10.4264	-10.499	C44_4		uncharacterized protein At4g06744 precursor putative expressed
LOC_Os01g25450	#N/A	#N/A	C44_4		AIG1 family protein expressed
LOC_Os01g25440	-0.33511	-0.383736	C44_4		thiamin pyrophosphokinase 1 putative expressed
LOC_Os01g25430	#N/A	#N/A	C44_4		expressed protein
LOC_Os01g25386	0.0761074	-0.0429175	C44_4		multidrug resistance-associated protein putative expressed
LOC_Os01g25370	0.0583679	0.0820729	C44_4		SUMO protease putative expressed
LOC_Os01g25360	1.67768	1.57844	C44_4		esterase putative expressed
LOC_Os03g55090	-0.591796	2.26012	C439_4	0.2	alpha-glucan phosphorylast isozyme putative expressed
LOC_Os03g55080	-0.0296453	0.406686	C439_4		WRKY3 expressed
LOC_Os03g55070	-0.380534	0.282262	C439_4		UDP-glucose 6-dehydrogenase putative expressed
LOC_Os03g55050	0.117034	0.355219	C439_4		UDP-glucoronosyl and UDP-glucosyl transferase domain containing protein expressed
LOC_Os03g55040	-0.0212266	0.0499992	C439_4		UDP-glucoronosyl and UDP-glucosyl transferase domain containing protein expressed
LOC_Os03g55034	1.69091	2.58826	C439_4		expressed protein
LOC_Os03g55030	1.27032	1.77019	C439_4		UDP-glucoronosyl and UDP-glucosyl transferase domain containing protein expressed
LOC_Os03g55020	-1.55935	-0.348669	C439_4		UDP-glucoronosyl and UDP-glucosyl transferase domain containing protein expressed
LOC_Os03g55014	#N/A	#N/A	C439_4		conserved hypothetical protein
LOC_Os03g55010	-0.782196	-0.291282	C439_4		UDP-glucoronosyl and UDP-glucosyl transferase domain containing protein expressed
LOC_Os01g24810	0	5.51248	C42_4	0.25	cytochrome P450 putative expressed
LOC_Os01g24790	1.1279	1.07809	C42_4		transferase family protein putative expressed
LOC_Os01g24780	1.29683	3.41152	C42_4		cytochrome P450 putative expressed
LOC_Os01g24770	0.454961	1.1802	C42_4		expressed protein
LOC_Os01g24764	0.145617	0.0616947	C42_4		expressed protein
LOC_Os01g24760	#N/A	#N/A	C42_4		expressed protein
LOC_Os01g24750	0.0396835	0.165931	C42_4		Ser FThr protein phosphatase family protein putative expressed
LOC_Os01g24740	#N/A	#N/A	C42_4		peroxiredoxin-2E-1 chloroplast precursor putative expressed
LOC_Os03g30470	#N/A	#N/A	C413_4	0.214286	CHIT4 - Chitinase family protein precursor expressed
LOC_Os03g30460	-0.147136	-0.0787862	C413_4		vacuolar protein sorting-associated protein 52 putative expressed
LOC_Os03g30440	#N/A	#N/A	C413_4		expressed protein
LOC_Os03g30430	-0.150457	0.810112	C413_4		nitrilase-associated protein putative expressed
LOC_Os03g30420	2.53522	2.20312	C413_4		cytochrome P450 putative expressed
LOC_Os03g30410	1.95792	1.81557	C413_4		expressed protein
LOC_Os03g30400	2.15871	2.35586	C413_4		early light-induced protein chloroplast precursor putative expressed
LOC_Os03g30334	#N/A	#N/A	C413_4		expressed protein
LOC_Os03g30300	1.10308	0.544957	C413_4		6-phosphogluconolactonase putative expressed
LOC_Os03g30290	-0.772061	-0.0982825	C413_4		expressed protein
LOC_Os03g30264	#N/A	#N/A	C413_4		hypothetical protein
LOC_Os03g30260	#N/A	#N/A	C413_4		COBRA-like protein precursor putative expressed
LOC_Os03g30250	0.628625	-0.879804	C413_4		COBRA-like protein precursor putative expressed
LOC_Os03g30240	-0.424108	-0.497006	C413_4		expressed protein
LOC_Os03g21490	-0.0797477	0.0428662	C404_4	0.105263	ABC transporter ATP-binding protein putative expressed
LOC_Os03g21480	-6.2997	-0.55948	C404_4		HAD superfamily phosphatase putative expressed
LOC_Os03g21460	-0.0215514	0.154984	C404_4		metallo-beta-lactamase family protein putative expressed
LOC_Os03g21450	0.331738	-0.360396	C404_4		bromodomain domain containing protein expressed
LOC_Os03g21440	#N/A	#N/A	C404_4		expressed protein
LOC_Os03g21400	0.32932	0.283674	C404_4		cytochrome P450 putative expressed
LOC_Os03g21390	0.217623	-0.0321478	C404_4		expressed protein
LOC_Os03g21380	0.076465	0.280937	C404_4		OsCML27 - Calmodulin-related calcium sensor protein expressed
LOC_Os03g21370	-0.169378	0.122451	C404_4		expressed protein
LOC_Os03g21310	1.18877	1.02835	C404_4		ulp1 protease family C-terminal catalytic domain containing protein expressed
LOC_Os03g21300	0.810213	0.224243	C404_4		expressed protein
LOC_Os03g21279	#N/A	#N/A	C404_4		expressed protein
LOC_Os03g21270	-0.159198	0.0714546	C404_4		expressed protein
LOC_Os03g21260	1.0796	1.67249	C404_4		2 3-bisphosphoglycerate-independent phosphoglycerate mutase putative expressed
LOC_Os03g21250	0.155392	0.128082	C404_4		glycosyl transferase family 8 putative expressed
LOC_Os03g21240	-0.135441	-0.0478009	C404_4		myb-like DNA-binding domain containing protein expressed
LOC_Os03g21230	0.0803452	0.124693	C404_4		leucine-rich repeat family protein putative expressed
LOC_Os03g21220	#N/A	#N/A	C404_4		expressed protein
LOC_Os03g21210	0.458669	0.358743	C404_4		endoglucanase putative expressed
LOC_Os03g18130	-3.71193	-1.64521	C398_4	0.307692	asparagine synthetase putative expressed
LOC_Os03g18120	-3.85958	-1.12272	C398_4		proteins of unknown function domain containing protein expressed
LOC_Os03g18110	0.462838	2.03292	C398_4		proteins of unknown function domain containing protein putative expressed
LOC_Os03g18100	#N/A	#N/A	C398_4		hypothetical protein
LOC_Os03g18090	#N/A	#N/A	C398_4		expressed protein
LOC_Os03g18080	0.121658	-0.0249951	C398_4		SacI homology domain containing protein expressed
LOC_Os03g18070	0.133119	0.292417	C398_4		omega-3 fatty acid desaturase chloroplast precursor putative expressed
LOC_Os03g18050	#N/A	#N/A	C398_4		OsSAUR13 - Auxin-responsive SAUR gene family member expressed
LOC_Os03g18040	#N/A	#N/A	C398_4		expressed protein
LOC_Os03g18030	-1.42583	-1.07902	C398_4		leucoanthocyanidin dioxygenase putative expressed
LOC_Os03g18020	0.112201	0.0939656	C398_4		rhodanese-like family protein putative expressed
LOC_Os03g18010	1.39467	1.92829	C398_4		phospholipase C putative expressed
LOC_Os03g18000	#N/A	#N/A	C398_4		phosphoinositide-specific phospholipase C putative expressed
LOC_Os03g08660	3.18961	1.77991	C380_4	0.214286	serine acetyltransferase protein putative expressed
LOC_Os03g08640	-0.0613249	-0.0746471	C380_4		ORC2 - Putative origin recognition complex subunit 2 expressed
LOC_Os03g08630	-0.241686	-0.140582	C380_4		NAD-dependent epimerase Fdehydratase putative expressed
LOC_Os03g08624	0.59677	0.270968	C380_4		dihydroflavonol-4-reductase putative expressed
LOC_Os03g08620	#N/A	#N/A	C380_4		B3 DNA binding domain containing protein expressed
LOC_Os03g08610	3.89019	4.83963	C380_4		leucine-rich repeat family protein putative expressed
LOC_Os03g08600	0.393446	0.377592	C380_4		glycosyl transferase putative expressed
LOC_Os03g08590	#N/A	#N/A	C380_4		hypothetical protein
LOC_Os03g08580	-5.31481	-1.06089	C380_4		expressed protein
LOC_Os03g08570	0.0671745	-0.00849657	C380_4		amine oxidase flavin-containing domain containing protein expressed
LOC_Os03g08560	#N/A	#N/A	C380_4		plasma membrane ATPase putative expressed
LOC_Os03g08550	0.205813	0.664486	C380_4		STRUBBELIG-RECEPTOR FAMILY 6 precursor putative expressed
LOC_Os03g08540	0.248241	0.1771	C380_4		expressed protein
LOC_Os03g08530	-2.08011	-0.0533781	C380_4		aminotransferase classes I and II domain containing protein expressed
LOC_Os03g02514	-0.761013	-0.192894	C364_4	0.222222	hydrolase alpha Fbeta fold family protein putative expressed
LOC_Os03g02480	-0.480095	-0.0577107	C364_4		inner membrane protein putative expressed
LOC_Os03g02470	15.7432	15.7072	C364_4		expressed protein
LOC_Os03g02460	4.83333	5.07201	C364_4		retinol dehydrogenase putative expressed
LOC_Os03g02450	-0.147307	-0.00754052	C364_4		pyridoxamine 5 7-phosphate oxidase family protein putative expressed
LOC_Os03g02440	-0.198626	-0.109968	C364_4		WD repeat-containing protein 44 putative expressed
LOC_Os03g02430	0.0803851	-0.297392	C364_4		PPR repeat domain containing protein putative expressed
LOC_Os03g02420	-0.0299824	0.00946646	C364_4		KH domain containing protein putative expressed
LOC_Os03g02410	-0.255048	-0.0869	C364_4		GHMP kinases ATP-binding protein putative expressed
LOC_Os02g55420	-0.255391	0.0110065	C350_4	0.285714	aminotransferase classes I and II domain containing protein expressed
LOC_Os02g55410	1.39812	1.90607	C350_4		MCM5 - Putative minichromosome maintenance MCM complex subunit 5 expressed
LOC_Os02g55400	#N/A	#N/A	C350_4		ATPase 8 plasma membrane-type putative expressed
LOC_Os02g55380	3.92547	4.39656	C350_4		AP2 domain containing protein expressed
LOC_Os02g55370	0.167297	0.116269	C350_4		60S ribosomal protein L39 putative expressed
LOC_Os02g55360	#N/A	#N/A	C350_4		hypothetical protein
LOC_Os02g55340	-0.0335341	-0.100743	C350_4		WD domain and HEAT domain containing protein putative expressed
LOC_Os02g41770	-0.776999	-0.997265	C320_4	0.2	uncharacterized protein PA4923 putative expressed
LOC_Os02g41760	-0.731938	-0.575737	C320_4		NB-ARC domain containing protein expressed
LOC_Os02g41710	0.152223	0.602007	C320_4		cyclic nucleotide-gated ion channel putative expressed
LOC_Os02g41680	-1.7032	-2.02981	C320_4		phenylalanine ammonia-lyase putative expressed
LOC_Os02g41670	-2.82181	-1.7952	C320_4		phenylalanine ammonia-lyase putative expressed
LOC_Os02g41650	-0.246117	0.286187	C320_4		phenylalanine ammonia-lyase putative expressed
LOC_Os02g41630	-0.547826	-0.258547	C320_4		phenylalanine ammonia-lyase putative expressed
LOC_Os02g41620	#N/A	#N/A	C320_4		hypothetical protein
LOC_Os02g41610	0	5.21588	C320_4		expressed protein
LOC_Os02g41590	-0.929349	-0.455525	C320_4		kinase pfkB family putative expressed
LOC_Os02g36285	#N/A	#N/A	C312_4	0.185185	terpene synthase family metal binding domain containing protein expressed
LOC_Os02g36280	-0.465527	-0.215652	C312_4		cytochrome P450 putative expressed
LOC_Os02g36264	2.25461	2.53959	C312_4		terpene synthase putative expressed
LOC_Os02g36250	#N/A	#N/A	C312_4		expressed protein
LOC_Os02g36220	1.95726	1.78552	C312_4		terpene synthase putative expressed
LOC_Os02g36210	1.72221	2.00061	C312_4		ent-kaurene synthase chloroplast precursor putative expressed
LOC_Os02g36200	#N/A	#N/A	C312_4		hypothetical protein
LOC_Os02g36190	-0.88029	0.216314	C312_4		cytochrome P450 putative expressed
LOC_Os02g36150	1.20456	1.16558	C312_4		cytochrome P450 putative expressed
LOC_Os02g36140	-1.16516	-0.659467	C312_4		terpene synthase putative expressed
LOC_Os02g36120	#N/A	#N/A	C312_4		hypothetical protein
LOC_Os02g36110	-3.38327	-1.5307	C312_4		cytochrome P450 putative expressed
LOC_Os02g36070	-4.48459	0.587943	C312_4		cytochrome P450 putative expressed
LOC_Os02g36040	#N/A	#N/A	C312_4		expressed protein
LOC_Os02g36030	-0.275943	1.15747	C312_4		cytochrome P450 putative expressed
LOC_Os02g36000	0.440235	-0.1175	C312_4		zinc finger protein putative expressed
LOC_Os02g35970	0.864485	0.259454	C312_4		BTBN2 - Bric-a-Brac Tramtrack Broad Complex BTB domain with non-phototropic hypocotyl 3 NPH3 and coiled-coil domains expressed
LOC_Os02g35960	#N/A	#N/A	C312_4		expressed protein
LOC_Os02g35950	-0.316162	-0.221583	C312_4		RNA recognition motif containing protein putative expressed
LOC_Os02g35940	0.620897	0.795223	C312_4		gibberellin receptor GID1L2 putative expressed
LOC_Os02g35930	#N/A	#N/A	C312_4		hypothetical protein
LOC_Os02g35920	#N/A	#N/A	C312_4		expressed protein
LOC_Os02g35910	0.202277	0.216509	C312_4		protein phosphotase protein putative expressed
LOC_Os02g35900	0.135267	-0.091022	C312_4		thioredoxin putative expressed
LOC_Os02g35890	-0.238271	-0.0776393	C312_4		expressed protein
LOC_Os02g35880	0.0412598	0.000592891	C312_4		salt tolerant protein putative expressed
LOC_Os02g35870	0.200803	-0.0504552	C312_4		galactosyltransferase putative expressed
LOC_Os02g35590	0.0576857	-0.0908792	C311_4	0.294118	glutathione S-transferase putative expressed
LOC_Os02g35560	0.150479	-0.0361772	C311_4		OsFBX53 - F-box domain containing protein expressed
LOC_Os02g35540	#N/A	#N/A	C311_4		expressed protein
LOC_Os02g35530	#N/A	#N/A	C311_4		OsFBK8 - F-box domain and kelch repeat containing protein expressed
LOC_Os02g35500	-0.257544	-0.0517331	C311_4		NAD binding domain of 6-phosphogluconate dehydrogenase containing protein expressed
LOC_Os02g35490	-1.29086	-1.0733	C311_4		MLO domain containing protein putative expressed
LOC_Os02g35480	-0.0184964	0.0148514	C311_4		expressed protein
LOC_Os02g35470	0.0190968	0.0566123	C311_4		calmodulin binding protein putative expressed
LOC_Os02g35460	2.50973	2.7095	C311_4		ZOS2-10 - C2H2 zinc finger protein expressed
LOC_Os02g35450	0.694158	1.12242	C311_4		DNA repair protein Rad51 putative expressed
LOC_Os02g35440	-1.59002	1.45169	C311_4		RING-H2 finger protein ATL4O precursor putative expressed
LOC_Os02g35365	1.63618	1.29893	C311_4		RING-H2 finger protein ATL3F putative
LOC_Os02g35347	1.58614	1.29185	C311_4		RING-H2 finger protein ATL3F putative
LOC_Os02g35329	1.47816	1.13038	C311_4		RING-H2 finger protein ATL3F putative expressed
LOC_Os02g35320	-0.622779	-0.0558711	C311_4		expressed protein
LOC_Os02g35315	0.596363	-0.293634	C311_4		expressed protein
LOC_Os02g35310	0.125193	-0.180415	C311_4		12-oxophytodienoate reductase putative expressed
LOC_Os02g26840	-3.31432	1.26042	C301_4	0.2	O-acyltransferase putative expressed
LOC_Os02g26814	0.0483931	-0.0527707	C301_4		UDP-N-acetylglucosamine transferase subunit ALG13 putative expressed
LOC_Os02g26810	-5.12215	-1.28253	C301_4		cytochrome P450 putative expressed
LOC_Os02g26800	0.173339	0.0770569	C301_4		expressed protein
LOC_Os02g26794	-1.19664	-1.99533	C301_4		expressed protein
LOC_Os02g26790	0.366529	0.401281	C301_4		expressed protein
LOC_Os02g26770	-4.89978	-4.97246	C301_4		cytochrome P450 putative expressed
LOC_Os02g26730	#N/A	#N/A	C301_4		hypothetical protein
LOC_Os02g26720	0	5.2628	C301_4		Inositol 1 3 4-trisphosphate 5 F6-kinase putative expressed
LOC_Os02g26710	#N/A	#N/A	C301_4		cyclo-DOPA 5-O-glucosyltransferase putative
LOC_Os02g26700	-0.172365	0.196309	C301_4		cation transport regulator-like protein 1 putative expressed
LOC_Os02g26680	#N/A	#N/A	C301_4		hypothetical protein
LOC_Os02g26670	-0.790173	0.284419	C301_4		F-box FKelch-repeat protein putative expressed
LOC_Os02g26660	-0.495046	0.0183721	C301_4		exonuclease putative expressed
LOC_Os02g26650	0.0418436	0.0439618	C301_4		delta14-sterol reductase putative expressed
LOC_Os02g09510	0.289568	-0.00937338	C287_4	0.0512821	limonoid UDP-glucosyltransferase putative expressed
LOC_Os02g09500	#N/A	#N/A	C287_4		expressed protein
LOC_Os02g09490	-0.70743	-0.263468	C287_4		dehydrogenase putative expressed
LOC_Os02g09480	-0.419701	0.650813	C287_4		myb-like DNA-binding domain containing protein putative expressed
LOC_Os02g09470	-0.6713	-0.343241	C287_4		tic21 putative expressed
LOC_Os02g09460	-0.0128072	0.0615605	C287_4		GA16396-PA putative expressed
[truncated: 211 more rows]

## Sheet: table S7
Table S7. A list of DEGs primers used for RNA-Seq data validation.
[truncated: 12 more rows]
